# Supplementary material for: Causal effect of life-course adiposity on the risk of respiratory diseases: a Mendelian randomization study
Source: Nutr Metab (Lond). 2025 Mar 21;22:25. doi: 10.1186/s12986-025-00915-2 (PMC11929217; doi:10.1186/s12986-025-00915-2)
Supplement: Supplementary file 1 — Supplementary Material 1 [file 12986_2025_915_MOESM1_ESM.xlsx]

## Sheet: Legend
Supplementary Tables
Table S1. Information of GWAS datasets included in this MR study
Table S2. Excluded single nucleotide polymorphisms associated with potential confounders
Table S3. Single nucleotide polymorphisms used as instrumental variables
Table S4. Definitions for respiratory diseases in UK biobank and FinnGen
Table S5. F-statistics for instrumental variables in univariable MR analysis.
Table S6. Multiple testing correction for all causual associations by using false discovery rate (FDR) estimation
Table S7. Univariable MR estimates for the causal associations of genetically-predicted birth weight with respiratory diseases
Table S8. Multivariable MR estimates for the independent effect of birthweight on identified respiratory diseases with adjustment for childhood BMI and adulthood BMI
Table S9. Univariable MR estimates for the causal associations of genetically predicted childhood BMI with respiratory diseases
Table S10. Multivariable MR estimates for the causal associations of childhood BMI and adulthood BMI with identified respiratory diseases
Table S11. Univariable MR estimates for the causal associations of genetically predicted adult BMI with respiratory diseases
Table S12. Univariable MR estimates for the causal associations of genetically predicted waist-hip ratio with respiratory diseases
Table S13. Univariable MR estimates for the causal associations of genetically predicted body fat percentage with respiratory diseases
Table S14. Univariable MR estimates for the causal associations of genetically predicted visceral adipose tissue mass with respiratory diseases
Table S15. Multivariable MR estimates for the causal associations of genetically predicted whole body fat mass and whole body fat-free mass with respiratory diseases

## Sheet: Table S1
	Table S1. Information of GWAS datasets included in this MR study
	Phenotype	Ancestry	Sample size or case/control	Unit	PMID	Consortium/first author	Year	Web source
	Exposure
	Birthweighta, b	European	298142	1-SD (about 500 g)	31043758	EGG	2019	http://egg-consortium.org/
	Childhood body mass indexa, b	European	39620	1-SD	33045005	EGG	2020	https://gwas.mrcieu.ac.uk/datasets/ebi-a-GCST90002409/
	Adult body mass indexa	European	806834	1-SD (kg/m^2)	30124842	Loic Yengo	2019	https://zenodo.org/records/1251813
	Adult body mass indexb	European	322154	1-SD (kg/m^2)	25673413	GIANT	2015	https://gwas.mrcieu.ac.uk/datasets/ieu-a-835/
	Adult waist-to-hip ratioa	European	697734	1-SD	30124842	Loic Yengo	2019	https://zenodo.org/records/1251813
	Adult waist-to-hip ratiob	European	212244	1-SD	25673412	GIANT	2015	https://gwas.mrcieu.ac.uk/datasets/ieu-a-73/
	Adult body fat percentagea	European	454633	1-SD	29846171	MRC-IEU	2018	https://gwas.mrcieu.ac.uk/datasets/ukb-b-8909/
	Adult body fat percentageb	European	65831	1-SD	26833246	Yingchang Lu	2016	https://gwas.mrcieu.ac.uk/datasets/ebi-a-GCST003435/
	Adult visceral adipose tissue volumea, b	European	325153	1-SD	31501611	Torgny Karlsson	2021	https://www.ebi.ac.uk/gwas/studies/GCST008744/
	Whole body fat massa, b	European	454137	1-SD	29846171	MRC-IEU	2018	https://gwas.mrcieu.ac.uk/datasets/ukb-b-19393/
	Whole body fat-free massa, b	European	454850	1-SD	29846171	MRC-IEU	2018	https://gwas.mrcieu.ac.uk/datasets/ukb-b-13354/
	Outcome
	Respiratory diseases	European	-	logOR	36653562	FinnGen	2023	https://www.finngen.fi/en/access_results
	Respiratory diseases	European	-	logOR	-	UK Biobank	2020	https://pan.ukbb.broadinstitute.org
	Lung cancer	European	11,348/15,861	logOR	24880342	ILCCO	2014	https://gwas.mrcieu.ac.uk/datasets/ieu-a-966/
	Lung cancer	European	29,863/55,586	logOR	29846171	TRICL	2018	https://gwas.mrcieu.ac.uk/datasets/ieu-a-987/
	aExposure datasets used in the analysis performed on the outcome data from FinnGen, ILCCO and TRICL.
	bExposure datasets used in the analysis performed on the outcome data from UK Biobank.
	Abbreviations: EGG, Early Growth Genetics Consortium; GIANT, Genetic Investigation of Anthropometric Traits; ILCCO, the International Lung Cancer Consortium; TRICL, Transdisciplinary Research Into Cancer of the Lung.

## Sheet: Table S2
	Table S2. Excluded single nucleotide polymorphisms associated with potential confounders
	SNP	GWAS_Trait	PMID	Position_GRCh37	Alleles	R2	D'	Risk_Allele	Effect_Size_95_CI	Beta_or_OR	P_value
	rs10182181	Cigarettes smoked per day (MTAG)	36376304	chr2:25150296	A=0.5, G=0.5	1	1	NR	0.01575	0.011-0.021	2e-09
	rs10271582	Smoking initiation	36477530	chr7:99121950	A=0.869, G=0.131	1	1	0.175	0.014	0.012-0.016	1e-39
	rs1078455	Smoking initiation	36477530	chr3:108129348	C=0.338, T=0.662	1	1	0.286	0.00567	0.004-0.0074	1e-10
	rs10858334	Smoking initiation	36477530	chr9:137989785	C=0.813, G=0.187	1	1	0.13	0.0131	0.011-0.015	1e-29
	rs10858334	Smoking initiation (ever regular vs never regular)	30643251	chr9:137989785	C=0.813, G=0.187	1	1	0.14	0.022871	0.016-0.03	1e-09
	rs10858334	Smoking initiation (ever regular vs never regular) (MTAG)	30643251	chr9:137989785	C=0.813, G=0.187	1	1	0.14	0.0109564	0.0078-0.0141	2e-11
	rs11030112	Smoking initiation (MTAG)	37156939	chr11:27705188	A=0.333, G=0.667	1	1	NR	0.0116517	0.0082-0.0151	4e-11
	rs11676272	Smoking initiation	36477530	chr2:25141538	A=0.51, G=0.49	1	1	0.475	0.00605	0.0045-0.0076	4e-15
	rs10271582	Smoking initiation	36477530	chr7:99122437	A=0.131, G=0.869	1	1	0.155	0.0151	0.013-0.017	1e-36
	rs17724992	Smoking initiation	36477530	chr19:18459377	A=0.667, G=0.333	1	1	0.278	0.00873	0.007-0.0104	7e-24
	rs12739999	Age of smoking initiation (MTAG)	30643251	chr1:32207990	A=0.157, G=0.843	1	1	0.173	0.0113111	0.0075-0.0151	6e-09
	rs1296328	Smoking initiation	36477530	chr4:137083193	A=0.424, C=0.576	1	1	0.497	0.00559	0.0041-0.0071	7e-14
	rs17724992	Smoking initiation	36477530	chr19:18454825	A=0.667, G=0.333	1	1	0.262	0.00928	0.0074-0.0112	4e-21
	rs2228552	Smoking initiation	36477530	chr1:32165495	G=0.359, T=0.641	1	1	0.643	0.00731	0.0055-0.0091	8e-16
	rs2273175	Cigarettes smoked per day	36477530	chr14:104160141	C=0.298, T=0.702	1	1	0.327	0.0142	0.011-0.018	3e-17
	rs2304608	Cigarettes smoked per day (MTAG)	30643251	chr5:87962298	A=0.182, C=0.818	1	1	0.154	0.0164578	0.011-0.022	5e-08
	rs2439823	Cigarettes smoked per day (MTAG)	36376304	chr10:99778226	A=0.424, G=0.576	1	1	NR	0.01464	0.0098-0.0194	2e-09
	rs650198	Smoking initiation	36477530	chr12:69657145	A=0.727, G=0.273	1	1	0.722	0.00851	0.0068-0.0102	9e-23
	rs329124	Smoking initiation (ever regular vs never regular) (MTAG)	30643251	chr5:133865452	A=0.561, G=0.439	1	1	0.428	0.00843742	0.0063-0.0106	1e-14
	rs329124	Smoking initiation (ever regular vs never regular)	30643251	chr5:133865452	A=0.561, G=0.439	1	1	0.428	0.0163871	0.011-0.021	2e-10
	rs329124	Smoking initiation	36477530	chr5:133865452	A=0.561, G=0.439	1	1	0.428	0.00994	0.0082-0.0117	6e-30
	rs34517439	Smoking initiation (ever regular vs never regular) (MTAG)	30643251	chr1:78450517	A=0.121, C=0.879	1	1	0.114	0.0101942	0.0067-0.0137	9e-09
	rs429358	Cigarettes smoked per day (MTAG)	36376304	chr19:45411941	C=0.177, T=0.823	1	1	NR	0.031518	0.024-0.039	1e-18
	rs4310804	Smoking initiation (ever regular vs never regular) (MTAG)	30643251	chr15:96858409	C=0.737, G=0.263	1	1	0.247	0.00923563	0.0067-0.0117	4e-13
	rs4310804	Smoking initiation (ever regular vs never regular)	30643251	chr15:96858409	C=0.737, G=0.263	1	1	0.247	0.0181873	0.012-0.024	8e-10
	rs4382592	Smoking initiation	36477530	chr9:134870755	G=0.712, T=0.288	1	1	0.694	0.00723	0.0054-0.0091	1e-14
	rs6567160	Age of smoking initiation	36477530	chr18:57850422	G=0.742, T=0.258	1	1	0.235	0.0192	0.015-0.023	1e-19
	rs539515	Cigarettes smoked per day (MTAG)	36376304	chr1:177889480	A=0.763, G=0.237	1	1	NR	0.02306	0.017-0.029	5e-13
	rs539515	Smoking initiation	36477530	chr1:177889480	A=0.763, G=0.237	1	1	0.192	0.00897	0.0068-0.0111	3e-16
	rs895330	Cigarettes smoked per day (MTAG)	36376304	chr19:4064057	C=0.202, T=0.798	1	1	NR	0.021648	0.016-0.028	2e-12
	rs57636386	Cigarettes smoked per day (MTAG)	36376304	chr18:58048295	C=0.091, T=0.909	1	1	NR	0.024041	0.016-0.032	1e-08
	rs58862095	Cigarettes smoked per day (MTAG)	36376304	chr7:75081418	C=0.611, T=0.389	1	1	NR	0.01512	0.01-0.02	1e-09
	rs62107261	Smoking initiation	36477530	chr2:422144	C=0.056, T=0.944	1	1	0.046	0.0252	0.021-0.029	1e-37
	rs6265	Smoking initiation (ever regular vs never regular)	30679032	chr11:27679916	C=0.803, T=0.197	1	1	0.19	0.01	0.0041-0.0159	2e-10
	rs6265	Smoking initiation	33082346	chr11:27679916	C=0.803, T=0.197	1	1	NR	0.966	NA	1e-14
	rs6265	Cigarettes smoked per day (MTAG)	36376304	chr11:27679916	C=0.803, T=0.197	1	1	NR	0.02098	0.015-0.027	5e-12
	rs6265	Age of smoking initiation (MTAG)	30643251	chr11:27679916	C=0.803, T=0.197	1	1	0.181	0.0153388	0.012-0.019	6e-16
	rs6265	Smoking initiation (ever regular vs never regular) (MTAG)	30643251	chr11:27679916	C=0.803, T=0.197	1	1	0.188	0.0153708	0.013-0.018	9e-29
	rs6265	Smoking initiation (MTAG)	37156939	chr11:27679916	C=0.803, T=0.197	1	1	NR	0.0152717	0.011-0.019	2e-14
	rs669696	Smoking initiation	36477530	chr16:69626136	A=0.46, C=0.54	1	1	0.382	0.0107	0.0091-0.0123	7e-39
	rs7024334	Smoking initiation	36477530	chr9:109072075	G=0.763, T=0.237	1	1	0.777	0.00858	0.0065-0.0106	2e-16
	rs72995085	Smoking initiation	36477530	chr6:143193971	C=0.157, T=0.843	1	1	0.167	0.00755	0.0054-0.0097	3e-12
	rs889398	Cigarettes smoked per day	36477530	chr16:69556715	C=0.545, T=0.455	1	1	0.373	0.0126	0.0094-0.0158	3e-14

## Sheet: Table S3
	Table S3. Single nucleotide polymorphisms used as instrumental variables
	Trait	PMID	SNP	Chr	Position	Effect allele	Other allele	EAF	Beta	SE	P value
	Birth weight	31043758	rs80278614	1	119412317	G	A	0.945468	-0.040367	0.005872	6.45e-12
	Birth weight	31043758	rs905938	1	154991389	T	C	0.738356	-0.026053	0.0029	2.77e-19
	Birth weight	31043758	rs11582305	1	156003655	A	T	0.391159	-0.016589	0.002685	6.67e-10
	Birth weight	31043758	rs9427403	1	161494322	A	C	0.81463	0.020682	0.003417	1.47e-09
	Birth weight	31043758	rs10913200	1	176521655	G	A	0.972158	0.051218	0.008047	2.02e-10
	Birth weight	31043758	rs61830764	1	212289976	G	A	0.623067	-0.016623	0.002727	1.12e-09
	Birth weight	31043758	rs3806315	1	214724668	G	A	0.409033	-0.017678	0.002653	2.78e-11
	Birth weight	31043758	rs2807319	1	22554176	A	G	0.117184	-0.02307	0.004058	1.34e-08
	Birth weight	31043758	rs708122	1	228216997	C	A	0.68102	0.016508	0.002765	2.45e-09
	Birth weight	31043758	rs12401656	1	43456767	G	A	0.865112	0.025183	0.003795	3.36e-11
	Birth weight	31043758	rs1937436	1	66441329	G	A	0.709717	0.016095	0.002838	1.46e-08
	Birth weight	31043758	rs7525870	1	78269207	G	A	0.740264	0.016389	0.002896	1.55e-08
	Birth weight	31043758	rs12104672	2	109151173	T	G	0.573494	0.014383	0.002602	3.33e-08
	Birth weight	31043758	rs12623454	2	121326297	G	C	0.531021	0.014827	0.0026	1.21e-08
	Birth weight	31043758	rs10173538	2	160569276	C	T	0.628499	0.015115	0.002665	1.45e-08
	Birth weight	31043758	rs2280235	2	191843830	A	G	0.741043	-0.018251	0.002957	6.9e-10
	Birth weight	31043758	rs10181515	2	227019461	C	T	0.775444	-0.021433	0.003048	2.13e-12
	Birth weight	31043758	rs2551347	2	23912401	C	T	0.250548	-0.02446	0.002971	1.93e-16
	Birth weight	31043758	rs6754081	2	43242887	T	C	0.156667	-0.019441	0.003557	4.71e-08
	Birth weight	31043758	rs10495901	2	43617726	T	G	0.74358	-0.016235	0.00291	2.48e-08
	Birth weight	31043758	rs17034876	2	46484310	C	T	0.299629	-0.042243	0.002925	3.11e-47
	Birth weight	31043758	rs4953353	2	46567276	G	T	0.631578	0.017903	0.0027	3.45e-11
	Birth weight	31043758	rs10495563	2	9662210	G	A	0.335993	-0.022148	0.002693	2.06e-16
	Birth weight	31043758	rs186606513	2	97482001	G	A	0.977869	0.060699	0.010193	2.68e-09
	Birth weight	31043758	rs11708067	3	123065778	A	G	0.76245	-0.040866	0.002989	1.59e-42
	Birth weight	31043758	rs2306700	3	142123841	C	T	0.864261	-0.022762	0.003782	1.81e-09
	Birth weight	31043758	rs10935733	3	148622968	T	C	0.399388	0.019369	0.002641	2.33e-13
	Birth weight	31043758	rs1482852	3	156798294	A	G	0.598574	0.050395	0.002618	1.58e-82
	Birth weight	31043758	rs11711420	3	183349010	T	G	0.74671	0.018654	0.002964	3.22e-10
	Birth weight	31043758	rs2168443	3	46947087	T	A	0.379207	0.016595	0.00265	3.89e-10
	Birth weight	31043758	rs3965156	3	66484956	A	C	0.47588	0.014749	0.002602	1.47e-08
	Birth weight	31043758	rs6533183	4	106133184	C	T	0.352446	0.021786	0.002696	6.78e-16
	Birth weight	31043758	rs116807401	4	135121721	T	C	0.982436	-0.076602	0.010437	2.23e-13
	Birth weight	31043758	rs6845999	4	145565826	C	T	0.56879	-0.026255	0.002565	1.5e-24
	Birth weight	31043758	rs4144829	4	17903654	C	T	0.267142	0.035507	0.002915	4.32e-34
	Birth weight	31043758	rs1981627	5	133838180	A	G	0.415155	-0.017083	0.002629	8.36e-11
	Birth weight	31043758	rs2946179	5	157886627	T	C	0.266507	-0.019781	0.002912	1.14e-11
	Birth weight	31043758	rs12153596	5	158410178	C	T	0.618925	0.01533	0.002654	7.87e-09
	Birth weight	31043758	rs12656216	5	36160668	G	A	0.211673	-0.017835	0.003163	1.75e-08
	Birth weight	31043758	rs854037	5	57091783	A	G	0.814165	0.026507	0.003297	9.41e-16
	Birth weight	31043758	rs28365970	5	67585723	C	A	0.74158	0.019868	0.002948	1.65e-11
	Birth weight	31043758	rs7709066	5	77831071	T	C	0.545329	-0.014374	0.002589	2.91e-08
	Birth weight	31043758	rs76094073	6	109288036	C	G	0.87877	-0.026513	0.003933	1.63e-11
	Birth weight	31043758	rs6569647	6	130337266	T	C	0.801856	0.020035	0.003238	6.31e-10
	Birth weight	31043758	rs6930558	6	141878920	G	T	0.252922	-0.021812	0.002996	3.44e-13
	Birth weight	31043758	rs262125	6	142838355	A	T	0.811221	0.01892	0.003274	7.76e-09
	Birth weight	31043758	rs10872678	6	152039964	T	C	0.723816	0.031699	0.002848	9.78e-29
	Birth weight	31043758	rs2934844	6	166142456	A	T	0.32829	-0.020752	0.002816	1.8e-13
	Birth weight	31043758	rs35261542	6	20675792	C	A	0.733023	0.040621	0.002875	2.77e-45
	Birth weight	31043758	rs73390208	6	31326131	C	T	0.723553	0.018807	0.002967	2.39e-10
	Birth weight	31043758	rs35483019	6	33789165	C	T	0.423201	-0.01462	0.002623	2.55e-08
	Birth weight	31043758	rs75104038	6	34190104	G	A	0.940326	-0.044913	0.00552	4.28e-16
	Birth weight	31043758	rs10947554	6	35502767	C	T	0.627843	-0.018452	0.002666	4.68e-12
	Birth weight	31043758	rs9647618	6	37099123	A	G	0.784049	0.01808	0.003171	1.22e-08
	Birth weight	31043758	rs7744700	6	53349401	T	A	0.710579	0.01985	0.002945	1.64e-11
	Birth weight	31043758	rs6467157	7	127660763	T	C	0.712892	0.019506	0.002887	1.47e-11
	Birth weight	31043758	rs6958858	7	148966949	T	C	0.513496	-0.014217	0.002602	4.76e-08
	Birth weight	31043758	rs34776209	7	23513093	C	T	0.755328	0.023223	0.002991	8.53e-15
	Birth weight	31043758	rs4719648	7	2756832	T	C	0.423355	-0.019079	0.002606	2.57e-13
	Birth weight	31043758	rs138715366	7	44246271	C	T	0.991197	0.239889	0.014538	4.04e-61
	Birth weight	31043758	rs11983722	7	46298647	A	T	0.937628	0.031888	0.005377	3.1e-09
	Birth weight	31043758	rs10265057	7	47275737	A	G	0.908483	-0.027313	0.004498	1.3e-09
	Birth weight	31043758	rs2237467	7	50733316	G	A	0.779162	-0.018178	0.003112	5.34e-09
	Birth weight	31043758	rs112139215	7	73034559	C	A	0.93248	-0.047472	0.005142	2.81e-20
	Birth weight	31043758	rs2282978	7	92264410	T	C	0.673948	-0.018251	0.002709	1.66e-11
	Birth weight	31043758	rs7819593	8	106115172	T	C	0.757083	-0.02178	0.003025	6.22e-13
	Birth weight	31043758	rs10283100	8	120596023	A	G	0.054129	-0.041928	0.005836	7.01e-13
	Birth weight	31043758	rs13271368	8	126506140	C	T	0.761298	0.020223	0.003022	2.3e-11
	Birth weight	31043758	rs13257363	8	142252580	G	A	0.590761	0.01757	0.002618	2.01e-11
	Birth weight	31043758	rs12156359	8	142402965	G	T	0.951337	-0.035468	0.006132	7.48e-09
	Birth weight	31043758	rs732563	8	23345526	T	C	0.496105	-0.017423	0.002572	1.29e-11
	Birth weight	31043758	rs13266210	8	41533514	A	G	0.786195	0.0268	0.003142	1.54e-17
	Birth weight	31043758	rs72656010	8	57122215	T	C	0.868303	0.028319	0.003825	1.39e-13
	Birth weight	31043758	rs62496903	8	6446938	C	T	0.917392	-0.032797	0.004775	6.74e-12
	Birth weight	31043758	rs2418135	9	113901309	G	A	0.477735	-0.019918	0.00259	1.53e-14
	Birth weight	31043758	rs7862256	9	119103247	G	A	0.194735	-0.021324	0.003258	6.12e-11
	Birth weight	31043758	rs10985827	9	125701608	T	G	0.859061	-0.029972	0.003703	6.1e-16
	Birth weight	31043758	rs28505901	9	139241030	A	G	0.248632	0.024438	0.003085	2.46e-15
	Birth weight	31043758	rs7854962	9	96900505	C	G	0.784812	0.021679	0.003184	1.02e-11
	Birth weight	31043758	rs28457693	9	98217348	A	G	0.890725	-0.044196	0.004212	9.89e-26
	Birth weight	31043758	rs10883846	10	104958244	C	T	0.614989	0.016841	0.002618	1.3e-10
	Birth weight	31043758	rs7076938	10	115789375	C	T	0.264688	-0.032051	0.002898	2.14e-28
	Birth weight	31043758	rs2421016	10	124167512	C	T	0.522263	-0.020047	0.002548	3.82e-15
	Birth weight	31043758	rs4350272	10	25056118	A	G	0.269233	0.016999	0.002879	3.64e-09
	Birth weight	31043758	rs9645500	10	70986723	T	G	0.305613	-0.024297	0.002768	1.75e-18
	Birth weight	31043758	rs7075355	10	82208878	G	A	0.466983	-0.014565	0.002574	1.57e-08
	Birth weight	31043758	rs1112718	10	94479107	A	G	0.595901	-0.025684	0.00259	3.78e-23
	Birth weight	31043758	rs138056307	10	96573948	A	T	0.959802	-0.046157	0.006724	6.9e-12
	Birth weight	31043758	rs4444073	11	10331664	A	C	0.520477	0.020182	0.002551	2.69e-15
	Birth weight	31043758	rs11042596	11	2118860	T	G	0.336246	0.026856	0.002777	4.33e-22
	Birth weight	31043758	rs10840550	11	2223850	G	C	0.439086	0.014613	0.002654	3.75e-08
	Birth weight	31043758	rs5030317	11	32410337	C	G	0.732702	0.017273	0.002902	2.71e-09
	Birth weight	31043758	rs7102454	11	65594820	T	C	0.647495	-0.015096	0.002689	2.02e-08
	Birth weight	31043758	rs667515	11	69449076	G	C	0.61794	0.01845	0.002704	9.32e-12
	Birth weight	31043758	rs10830963	11	92708710	C	G	0.722725	-0.019111	0.002868	2.79e-11
	Birth weight	31043758	rs860604	12	102937739	A	G	0.156509	0.021877	0.003524	5.52e-10
	Birth weight	31043758	rs3184504	12	111884608	T	C	0.479244	-0.022966	0.002554	2.57e-19
	Birth weight	31043758	rs10492237	12	12850368	T	C	0.908849	0.026671	0.004462	2.33e-09
	Birth weight	31043758	rs2306547	12	26877885	C	T	0.534191	0.018719	0.002582	4.35e-13
	Birth weight	31043758	rs76895963	12	4384844	T	G	0.97881	-0.076305	0.010414	2.45e-13
	Birth weight	31043758	rs6582623	12	46613394	T	C	0.130797	-0.023591	0.003865	1.07e-09
	Birth weight	31043758	rs7968682	12	66371880	G	T	0.48633	0.041831	0.002557	4.24e-60
	Birth weight	31043758	rs10878369	12	66446891	C	G	0.736491	0.016849	0.00294	1.03e-08
	Birth weight	31043758	rs2262207	13	114136110	A	G	0.748032	0.01746	0.003043	9.88e-09
	Birth weight	31043758	rs55836809	13	28502874	A	G	0.779893	0.018354	0.003182	8.2e-09
	Birth weight	31043758	rs9549046	13	40647206	A	G	0.117807	0.029115	0.004062	7.97e-13
	Birth weight	31043758	rs9568057	13	49185492	C	T	0.735317	-0.01696	0.002938	7.98e-09
	Birth weight	31043758	rs9318511	13	78601413	A	C	0.126856	-0.026864	0.003902	5.98e-12
	Birth weight	31043758	rs6575803	14	101257755	C	T	0.895535	0.031625	0.004454	1.29e-12
	Birth weight	31043758	rs10147938	14	31885951	C	T	0.613534	-0.014516	0.002643	4.04e-08
	Birth weight	31043758	rs12896104	14	74306014	A	G	0.325609	-0.01535	0.002771	3.12e-08
	Birth weight	31043758	rs75844534	15	38667117	C	A	0.876497	-0.02593	0.003941	4.9e-11
	Birth weight	31043758	rs339969	15	60883281	C	A	0.380652	-0.016841	0.002651	2.18e-10
	Birth weight	31043758	rs5742915	15	74336633	T	C	0.544096	-0.01476	0.002565	8.91e-09
	Birth weight	31043758	rs8038207	15	86316570	G	T	0.56945	0.01475	0.002593	1.31e-08
	Birth weight	31043758	rs7183988	15	91428589	T	G	0.471182	-0.01824	0.002582	1.67e-12
	Birth weight	31043758	rs7402983	15	99193276	A	C	0.405324	0.024135	0.002685	2.63e-19
	Birth weight	31043758	rs2045457	16	20046115	G	A	0.311648	0.016194	0.002786	6.32e-09
	Birth weight	31043758	rs2238464	16	2332577	C	T	0.679415	-0.015373	0.002767	2.84e-08
	Birth weight	31043758	rs40434	16	55699525	A	G	0.609243	-0.016702	0.00265	3e-10
	Birth weight	31043758	rs11646700	16	68421668	A	G	0.505754	-0.014661	0.002577	1.31e-08
	Birth weight	31043758	rs9783782	16	88317285	T	G	0.688163	-0.016125	0.00292	3.42e-08
	Birth weight	31043758	rs3751921	17	25642315	A	G	0.586688	-0.017474	0.002615	2.44e-11
	Birth weight	31043758	rs7223535	17	29211667	G	A	0.732138	0.02138	0.00291	2.12e-13
	Birth weight	31043758	rs4794720	17	55392223	G	A	0.36221	0.014846	0.002703	4.07e-08
	Birth weight	31043758	rs11867479	17	68090207	C	T	0.64661	-0.017213	0.002664	1.08e-10
	Birth weight	31043758	rs10221267	17	68464662	C	T	0.488394	-0.016717	0.002558	6.52e-11
	Birth weight	31043758	rs222857	17	7164563	C	T	0.424408	-0.026478	0.002579	1.06e-24
	Birth weight	31043758	rs73354194	17	79905947	T	C	0.974784	-0.060799	0.008927	1.01e-11
	Birth weight	31043758	rs11082304	18	20720973	G	T	0.491864	-0.015966	0.002554	4.22e-10
	Birth weight	31043758	rs2663842	18	55449516	G	A	0.322053	-0.016122	0.002805	9.26e-09
	Birth weight	31043758	rs41355649	19	33790556	G	A	0.934063	0.034243	0.00531	1.17e-10
	Birth weight	31043758	rs56361048	19	33885318	T	C	0.863263	-0.021757	0.003772	8.2e-09
	Birth weight	31043758	rs1129156	19	40719076	T	C	0.268561	0.017352	0.002909	2.53e-09
	Birth weight	31043758	rs2779165	19	4915447	G	C	0.18416	0.022108	0.003394	7.59e-11
	Birth weight	31043758	rs516246	19	49206172	C	T	0.506098	0.017505	0.002566	9.34e-12
	Birth weight	31043758	rs3810232	19	54704760	A	C	0.598993	0.01799	0.00266	1.39e-11
	Birth weight	31043758	rs147110934	19	55993436	G	T	0.975416	0.05233	0.008669	1.62e-09
	Birth weight	31043758	rs8106042	19	7161849	C	G	0.718496	-0.020444	0.002909	2.17e-12
	Birth weight	31043758	rs6040076	20	10658882	G	C	0.500098	-0.019018	0.002623	4.35e-13
	Birth weight	31043758	rs6040452	20	11211311	G	A	0.522729	-0.014996	0.002587	6.95e-09
	Birth weight	31043758	rs11698914	20	31327144	C	G	0.233612	0.031861	0.003107	1.21e-24
	Birth weight	31043758	rs1012167	20	39159119	T	C	0.599567	-0.024145	0.002661	1.2e-19
	Birth weight	31043758	rs753381	20	39797465	T	C	0.450563	0.01512	0.002557	3.43e-09
	Birth weight	31043758	rs6026449	20	57272617	T	C	0.372918	-0.016962	0.002679	2.49e-10
	Birth weight	31043758	rs1964859	20	607805	T	C	0.300161	0.015905	0.002893	3.94e-08
	Birth weight	31043758	rs1151625	20	62369997	C	T	0.921525	0.026941	0.004736	1.31e-08
	Birth weight	31043758	rs73143584	20	62445702	G	A	0.889782	-0.028776	0.004278	1.8e-11
	Birth weight	31043758	rs2229742	21	16339172	G	C	0.880836	0.027215	0.004175	7.35e-11
	Birth weight	31043758	rs220193	21	43581308	A	G	0.225732	0.020584	0.003116	4.07e-11
	Birth weight	31043758	rs134594	22	29468456	C	T	0.350594	0.016799	0.002709	5.76e-10
	Birth weight	31043758	rs41311445	22	42070374	A	C	0.903353	0.032564	0.004469	3.33e-13
	Birth weight	31043758	rs11704481	22	45732328	G	A	0.403215	0.015216	0.002658	1.07e-08
	Birth weight	31043758	rs4077129	22	50356693	T	C	0.253922	-0.017276	0.003103	2.65e-08
	Childhood BMI	33045005	rs41279738	1	110082551	G	T	0.0308	0.1199	0.0211	1.29601e-08
	Childhood BMI	33045005	rs61765651	1	72754314	T	C	0.174	-0.0584	0.0102	9.50298e-09
	Childhood BMI	33045005	rs12042908	1	74997762	G	A	0.5477	-0.0586	0.0077	2.76503e-14
	Childhood BMI	33045005	rs114670539	2	207064335	T	C	0.0487	0.0991	0.0179	3.15697e-08
	Childhood BMI	33045005	rs939584	2	621558	T	C	0.83	0.1066	0.0102	8.85116e-26
	Childhood BMI	33045005	rs12641981	4	45179883	T	C	0.4185	0.044	0.008	4.18697e-08
	Childhood BMI	33045005	rs13107325	4	103188709	T	C	0.0795	0.0953	0.0173	3.51301e-08
	Childhood BMI	33045005	rs2076308	6	50791640	C	G	0.1829	0.0697	0.0099	1.58489e-12
	Childhood BMI	33045005	rs62500888	8	28061823	G	A	0.4592	-0.0472	0.0076	6.91003e-10
	Childhood BMI	33045005	rs56133711	11	27723334	A	G	0.2296	0.0566	0.0089	2.00101e-10
	Childhood BMI	33045005	rs7138803	12	50247468	A	G	0.338	0.0729	0.008	7.11541e-20
	Childhood BMI	33045005	rs4477562	13	54104968	T	C	0.1103	0.0802	0.0112	8.28705e-13
	Childhood BMI	33045005	rs17817449	16	53813367	G	T	0.4145	0.0683	0.008	1.69005e-17
	Childhood BMI	33045005	rs7199285	16	19980931	T	C	0.171	-0.0647	0.0101	1.33999e-10
	Childhood BMI	33045005	rs571312	18	57839769	A	C	0.2396	0.059	0.0093	1.996e-10
	BMI	30124842	rs79113395	1	1590521	A	G	0.266	-0.02	0.0022	2.033e-20
	BMI	30124842	rs10909880	1	2727804	T	C	0.4522	-0.0135	0.0016	2.205e-16
	BMI	30124842	rs11121210	1	8708529	T	C	0.3445	-0.0111	0.0017	2.365e-10
	BMI	30124842	rs10779751	1	11284336	A	G	0.2787	0.0131	0.0018	2.657e-13
	BMI	30124842	rs61740466	1	19934900	A	G	0.2346	-0.0142	0.0022	2.24e-10
	BMI	30124842	rs4655141	1	23312025	T	C	0.8362	-0.0173	0.0022	6.198e-15
	BMI	30124842	rs4653017	1	33776728	T	C	0.6679	0.0118	0.0018	1.11e-10
	BMI	30124842	rs7512146	1	34283008	T	G	0.5272	-0.0097	0.0017	1.286e-08
	BMI	30124842	rs11577094	1	38026600	T	C	0.0791	0.0186	0.003	3.275e-10
	BMI	30124842	rs112646560	1	39560250	T	C	0.2119	0.018	0.0023	1.29e-14
	BMI	30124842	rs2984618	1	47690438	T	G	0.4408	0.0165	0.0016	3.803e-24
	BMI	30124842	rs657452	1	49589847	A	G	0.4042	0.0188	0.0016	3.172e-30
	BMI	30124842	rs587271	1	54743111	T	C	0.69	0.012	0.0018	6.208e-11
	BMI	30124842	rs79906980	1	57887985	T	C	0.1555	0.0158	0.0026	1.691e-09
	BMI	30124842	rs12140153	1	62579891	T	G	0.0911	-0.0353	0.0034	1.443e-25
	BMI	30124842	rs2503185	1	66461401	A	G	0.5097	0.013	0.0017	1.327e-14
	BMI	30124842	rs3101336	1	72751185	T	C	0.3825	-0.0254	0.0016	4.804e-54
	BMI	30124842	rs6656785	1	75005776	A	G	0.6125	-0.0178	0.0016	3.056e-27
	BMI	30124842	rs6696828	1	80812020	C	G	0.2976	0.012	0.0018	6.415e-11
	BMI	30124842	rs321237	1	96478125	A	G	0.7498	0.0126	0.002	1.488e-10
	BMI	30124842	rs11165643	1	96924097	T	C	0.5796	0.0185	0.0016	4.493e-30
	BMI	30124842	rs12072739	1	98315893	A	G	0.7762	-0.0169	0.0023	1.502e-13
	BMI	30124842	rs17024393	1	110154688	T	C	0.9689	-0.0644	0.0049	7.105e-39
	BMI	30124842	rs197374	1	112289983	T	C	0.4027	0.0141	0.0017	3.155e-16
	BMI	30124842	rs17544384	1	115295160	T	C	0.7952	-0.0131	0.0023	2.276e-08
	BMI	30124842	rs7534091	1	118864616	A	G	0.7182	-0.012	0.0018	6.65e-11
	BMI	30124842	rs74887628	1	147032779	A	G	0.0339	0.0305	0.0054	1.758e-08
	BMI	30124842	rs4970991	1	151004003	T	C	0.2151	0.0116	0.0021	1.811e-08
	BMI	30124842	rs61813324	1	156049877	T	C	0.1312	0.0289	0.0028	3.196e-24
	BMI	30124842	rs1750307	1	156488420	A	T	0.3655	0.0129	0.0018	2.778e-13
	BMI	30124842	rs10733051	1	167280354	A	G	0.512	0.0093	0.0016	6.958e-09
	BMI	30124842	rs61828641	1	174321997	A	G	0.1092	0.0223	0.003	2.492e-13
	BMI	30124842	rs10920678	1	190239907	A	G	0.425	0.0149	0.0016	7.148e-20
	BMI	30124842	rs2400414	1	194965200	T	C	0.3461	-0.0126	0.0018	5.521e-13
	BMI	30124842	rs2820295	1	201800868	A	G	0.3266	0.0235	0.0018	5.556e-39
	BMI	30124842	rs10920336	1	202115945	A	G	0.5327	-0.0101	0.0017	4.197e-09
	BMI	30124842	rs1006317	1	209552636	T	G	0.1268	0.016	0.0026	3.749e-10
	BMI	30124842	rs6661316	1	210095527	T	C	0.5893	0.012	0.0016	1.721e-13
	BMI	30124842	rs10864728	1	230304914	A	G	0.3978	0.011	0.0019	1.196e-08
	BMI	30124842	rs946824	1	243684019	T	C	0.1355	0.0197	0.0025	4.823e-15
	BMI	30124842	rs6710091	2	239597	C	G	0.6655	0.0103	0.0018	5.778e-09
	BMI	30124842	rs77165542	2	430975	T	C	0.0341	-0.0939	0.0053	1.505e-70
	BMI	30124842	rs13021737	2	632348	A	G	0.1567	-0.0578	0.0021	2.89e-161
	BMI	30124842	rs10929925	2	6155557	A	C	0.4105	-0.0142	0.0016	3.045e-18
	BMI	30124842	rs11902450	2	12845368	T	C	0.1052	0.0167	0.0027	1.061e-09
	BMI	30124842	rs935166	2	26949366	A	G	0.4948	-0.0152	0.0019	8.691e-16
	BMI	30124842	rs10168563	2	35552173	A	G	0.7031	0.0126	0.0018	9.334e-12
	BMI	30124842	rs3770890	2	36657992	T	G	0.9725	-0.0297	0.0053	2.103e-08
	BMI	30124842	rs10185199	2	40282202	A	G	0.286	-0.0143	0.002	3.178e-13
	BMI	30124842	rs10169594	2	41637688	T	C	0.6475	-0.012	0.0018	1.338e-11
	BMI	30124842	rs7561278	2	48954905	T	C	0.7668	0.0169	0.0021	4.89e-16
	BMI	30124842	rs930295	2	50233352	A	C	0.1548	0.0208	0.0023	2.03e-19
	BMI	30124842	rs805412	2	54120820	A	G	0.4337	-0.0098	0.0017	1.144e-08
	BMI	30124842	rs4671328	2	58935282	T	G	0.4496	0.0214	0.0017	3.422e-36
	BMI	30124842	rs6545714	2	59307725	A	G	0.6112	-0.0194	0.0016	4.013e-32
	BMI	30124842	rs2861685	2	67837553	T	C	0.5864	0.0165	0.0019	7.823e-18
	BMI	30124842	rs17020497	2	81826131	A	G	0.1341	0.014	0.0025	2.037e-08
	BMI	30124842	rs12714199	2	86812549	T	C	0.6146	-0.0141	0.0017	3.219e-16
	BMI	30124842	rs4303732	2	100830040	T	C	0.6137	0.0169	0.0017	1.264e-22
	BMI	30124842	rs264941	2	104297420	A	C	0.4679	-0.0124	0.0017	1.836e-13
	BMI	30124842	rs10197031	2	105454590	T	C	0.7262	-0.0161	0.0019	5.047e-18
	BMI	30124842	rs13033310	2	133523605	A	G	0.2519	0.0146	0.0022	3.395e-11
	BMI	30124842	rs4988235	2	136608646	A	G	0.7206	0.0124	0.0017	7.094e-13
	BMI	30124842	rs17814208	2	144037998	A	G	0.7575	-0.0129	0.002	7.239e-11
	BMI	30124842	rs1451077	2	147901207	A	G	0.5776	-0.0169	0.0019	1.426e-18
	BMI	30124842	rs2119753	2	151224579	A	G	0.6229	0.01	0.0017	1e-08
	BMI	30124842	rs11695013	2	157057487	T	C	0.632	-0.0104	0.0017	2.427e-09
	BMI	30124842	rs3764835	2	159519368	A	G	0.1505	-0.013	0.0024	3.841e-08
	BMI	30124842	rs12692596	2	161265910	T	C	0.3618	0.012	0.0017	1.032e-12
	BMI	30124842	rs62176243	2	166190881	A	T	0.7571	0.0148	0.0022	2.411e-11
	BMI	30124842	rs56133507	2	172818467	T	G	0.8065	-0.0131	0.0024	4.305e-08
	BMI	30124842	rs34234296	2	175166636	A	G	0.3876	-0.0145	0.002	2.011e-13
	BMI	30124842	rs7588437	2	181575281	A	G	0.3664	-0.0165	0.0017	2.321e-22
	BMI	30124842	rs6716898	2	198944271	A	G	0.4873	0.0127	0.0019	2.33e-11
	BMI	30124842	rs7593917	2	203931012	A	G	0.4535	-0.0115	0.0016	9.671e-13
	BMI	30124842	rs4482463	2	205375909	A	C	0.917	-0.031	0.0031	4.848e-23
	BMI	30124842	rs11692326	2	208263279	T	C	0.2302	0.0147	0.0019	1.685e-14
	BMI	30124842	rs73985439	2	212299249	A	C	0.6914	-0.0131	0.0021	1.839e-10
	BMI	30124842	rs7599312	2	213413231	A	G	0.2737	-0.0182	0.0018	1.521e-23
	BMI	30124842	rs12987009	2	219658170	A	T	0.5851	-0.0109	0.0017	1.834e-10
	BMI	30124842	rs6725931	2	220205146	T	C	0.8483	0.0187	0.0024	2.297e-15
	BMI	30124842	rs4973618	2	229002620	A	G	0.6623	-0.0148	0.0018	1.252e-16
	BMI	30124842	rs6720868	2	230663576	T	C	0.3083	0.0154	0.0018	1.824e-17
	BMI	30124842	rs7568228	2	236848488	C	G	0.5401	-0.0104	0.0017	1.004e-09
	BMI	30124842	rs59302296	3	9507314	A	T	0.0991	0.0217	0.0032	9.124e-12
	BMI	30124842	rs6783054	3	11672805	A	C	0.5028	0.0099	0.0017	6.22e-09
	BMI	30124842	rs10510419	3	12426936	T	G	0.1467	-0.0168	0.0023	2.233e-13
	BMI	30124842	rs2600226	3	12928762	T	C	0.6712	-0.0116	0.0018	1.423e-10
	BMI	30124842	rs1048637	3	13358171	T	G	0.5474	-0.0094	0.0017	2.944e-08
	BMI	30124842	rs4858193	3	20441050	T	C	0.7199	0.0133	0.0019	2.444e-12
	BMI	30124842	rs6804842	3	25106437	A	G	0.4301	-0.0141	0.0016	7.57e-18
	BMI	30124842	rs11921432	3	35117776	T	C	0.8906	-0.0189	0.0027	5.382e-12
	BMI	30124842	rs1799923	3	42306294	A	G	0.1117	-0.0224	0.0026	1.124e-17
	BMI	30124842	rs28350	3	42418446	A	G	0.1717	0.0172	0.0022	1.074e-14
	BMI	30124842	rs4017425	3	44028764	T	C	0.4676	-0.0118	0.0017	2.911e-12
	BMI	30124842	rs11919665	3	48085349	A	T	0.3249	0.0117	0.002	7.297e-09
	BMI	30124842	rs11713193	3	49924424	A	G	0.5156	0.0246	0.0017	3.02e-48
	BMI	30124842	rs2365389	3	61236462	T	C	0.3999	-0.0168	0.0016	6.494e-25
	BMI	30124842	rs6445258	3	62112198	T	C	0.207	0.0131	0.0023	2.477e-08
	BMI	30124842	rs925018	3	62713143	C	G	0.6665	-0.013	0.0017	4.328e-14
	BMI	30124842	rs11915371	3	70539559	A	C	0.8019	-0.0154	0.0021	2.288e-13
	BMI	30124842	rs12636480	3	82719412	T	G	0.3507	0.0128	0.0018	6.96e-13
	BMI	30124842	rs9827823	3	84221774	T	C	0.8552	0.0182	0.0023	3.39e-15
	BMI	30124842	rs9818122	3	85861064	T	C	0.7933	-0.0228	0.002	3.966e-30
	BMI	30124842	rs34184235	3	86192846	T	C	0.4353	-0.0115	0.0019	2.143e-09
	BMI	30124842	rs11128021	3	88139016	A	G	0.1615	-0.0181	0.0024	1.634e-14
	BMI	30124842	rs1492014	3	94071481	T	C	0.5674	-0.0171	0.0017	1.442e-23
	BMI	30124842	rs1436344	3	104606144	C	G	0.5703	0.0147	0.0017	1.07e-17
	BMI	30124842	rs7640424	3	107820063	T	C	0.3106	-0.0135	0.0018	1.226e-14
	BMI	30124842	rs17681451	3	114399296	A	G	0.0762	-0.0225	0.0031	7.37e-13
	BMI	30124842	rs6808814	3	116852469	T	C	0.7335	0.0118	0.0019	1.305e-09
	BMI	30124842	rs7631156	3	131751628	A	G	0.3091	0.0215	0.0018	3.329e-32
	BMI	30124842	rs687339	3	135932359	T	C	0.7697	0.0188	0.0019	4.317e-22
	BMI	30124842	rs16851483	3	141275436	T	G	0.0717	0.0352	0.0034	4.869e-25
	BMI	30124842	rs355777	3	154034950	C	G	0.3984	0.0151	0.0017	2.129e-18
	BMI	30124842	rs9826775	3	156295341	A	G	0.8513	0.0155	0.0024	6.614e-11
	BMI	30124842	rs2047648	3	157033438	A	T	0.7465	-0.0133	0.002	7.947e-12
	BMI	30124842	rs3732927	3	170586057	T	C	0.2907	0.0099	0.0017	1.13e-08
	BMI	30124842	rs12635553	3	171113714	A	T	0.486	0.0099	0.0017	4.102e-09
	BMI	30124842	rs39654	3	173095123	A	G	0.4513	-0.0163	0.0017	1.745e-21
	BMI	30124842	rs6443750	3	181329682	T	C	0.1994	-0.0152	0.0021	7.252e-13
	BMI	30124842	rs865809	3	183997735	A	G	0.2246	0.0124	0.002	6.502e-10
	BMI	30124842	rs9816226	3	185834499	A	T	0.1755	-0.0315	0.0021	1.447e-50
	BMI	30124842	rs7616009	3	194881756	A	G	0.1595	-0.0157	0.0024	4.331e-11
	BMI	30124842	rs6803161	3	196205694	T	C	0.3945	0.0107	0.0019	2.705e-08
	BMI	30124842	rs2051559	4	3298800	T	C	0.8588	-0.0167	0.0025	3.775e-11
	BMI	30124842	rs12642970	4	16601492	C	G	0.44	-0.0109	0.0019	1.709e-08
	BMI	30124842	rs994596	4	18459828	T	C	0.3247	0.013	0.0018	1.055e-12
	BMI	30124842	rs34811474	4	25408838	A	G	0.2224	-0.0293	0.0023	8.504e-38
	BMI	30124842	rs73213484	4	28489339	A	T	0.8565	0.0208	0.0027	2.043e-14
	BMI	30124842	rs337637	4	38604470	A	G	0.359	-0.0137	0.0017	6.237e-16
	BMI	30124842	rs10938397	4	45182527	A	G	0.57	-0.0322	0.0016	2.42e-86
	BMI	30124842	rs2271046	4	52752812	A	T	0.6948	-0.0115	0.0018	3.031e-10
	BMI	30124842	rs1492767	4	55221467	T	C	0.4681	0.0095	0.0016	3.546e-09
	BMI	30124842	rs2192158	4	55505360	A	G	0.4492	0.0137	0.0017	7.417e-16
	BMI	30124842	rs1346841	4	65651730	A	G	0.4116	-0.0126	0.0017	3.183e-13
	BMI	30124842	rs10002111	4	67815504	A	G	0.2227	0.0125	0.0021	1.257e-09
	BMI	30124842	rs10033843	4	77028783	A	G	0.215	0.014	0.0021	1.073e-11
	BMI	30124842	rs72649373	4	80609966	T	C	0.8619	-0.0167	0.0028	3.203e-09
	BMI	30124842	rs4148155	4	89054667	A	G	0.8867	0.0192	0.0026	1.339e-13
	BMI	30124842	rs4286488	4	94440026	A	G	0.7608	0.0121	0.002	1.704e-09
	BMI	30124842	rs7678054	4	95093855	A	G	0.4788	-0.0099	0.0017	4.574e-09
	BMI	30124842	rs3796432	4	96030402	T	G	0.3672	-0.0113	0.0018	2.214e-10
	BMI	30124842	rs13107325	4	103188709	T	C	0.082	0.0468	0.0032	3.805e-47
	BMI	30124842	rs326893	4	112691776	T	C	0.5812	0.0121	0.0017	1.893e-12
	BMI	30124842	rs7696649	4	120322177	A	G	0.278	0.0116	0.0019	4.725e-10
	BMI	30124842	rs4864201	4	130731284	T	C	0.3471	0.0137	0.0017	4.298e-16
	BMI	30124842	rs17367750	4	140782542	T	C	0.3117	-0.0122	0.0018	1.969e-11
	BMI	30124842	rs9992189	4	144060728	C	G	0.6083	-0.0097	0.0017	2.043e-08
	BMI	30124842	rs3914628	4	147438019	T	C	0.8593	0.0165	0.0023	6.914e-13
	BMI	30124842	rs750090	4	152931436	T	C	0.6258	0.0113	0.0018	2.496e-10
	BMI	30124842	rs13110266	4	162129844	A	G	0.4037	-0.0124	0.0016	3.956e-14
	BMI	30124842	rs7685628	4	165310133	A	T	0.4014	0.0101	0.0017	6.145e-09
	BMI	30124842	rs1522569	4	171632637	T	G	0.8183	0.0141	0.0022	1.599e-10
	BMI	30124842	rs1437842	4	173597016	A	G	0.4907	-0.0106	0.0017	8.494e-10
	BMI	30124842	rs6850421	4	180187034	A	G	0.4564	0.0113	0.0019	3.657e-09
	BMI	30124842	rs35408866	4	187743245	A	G	0.1339	0.0159	0.0028	1.502e-08
	BMI	30124842	rs698147	5	3513485	A	G	0.447	0.0116	0.0017	9.672e-12
	BMI	30124842	rs6890310	5	27193573	A	G	0.2923	-0.0119	0.0019	3.287e-10
	BMI	30124842	rs7730004	5	43191033	T	C	0.6614	0.0139	0.0018	1.461e-14
	BMI	30124842	rs116374395	5	50723410	A	G	0.0348	0.0321	0.0052	7.047e-10
	BMI	30124842	rs150215901	5	50935903	A	T	0.0414	-0.0275	0.0049	1.54e-08
	BMI	30124842	rs4865796	5	53272664	A	G	0.7044	-0.0096	0.0018	4.211e-08
	BMI	30124842	rs13186194	5	60795485	T	C	0.6169	0.01	0.0017	2.197e-09
	BMI	30124842	rs4700608	5	63026280	T	C	0.5236	-0.0155	0.0017	4.324e-20
	BMI	30124842	rs10050620	5	63927239	T	C	0.3308	-0.013	0.002	1.198e-10
	BMI	30124842	rs1159692	5	63977815	A	C	0.4752	0.0135	0.0017	5.543e-15
	BMI	30124842	rs2112347	5	75015242	T	G	0.6298	0.0276	0.0017	1.173e-61
	BMI	30124842	rs10942267	5	80841914	A	G	0.6927	0.0148	0.0018	6.532e-16
	BMI	30124842	rs2962334	5	86879056	T	G	0.0272	0.0396	0.0059	1.777e-11
	BMI	30124842	rs1501673	5	87963600	A	G	0.1355	0.0289	0.0025	2.725e-31
	BMI	30124842	rs12652212	5	88808594	A	G	0.5611	-0.0131	0.0016	1.633e-15
	BMI	30124842	rs7713317	5	95716722	A	G	0.7198	-0.0166	0.0018	1.959e-20
	BMI	30124842	rs6882366	5	95864693	T	C	0.3959	-0.0131	0.0017	4.387e-14
	BMI	30124842	rs11739877	5	105876806	T	C	0.6231	0.0116	0.0018	4.006e-11
	BMI	30124842	rs6888194	5	106910657	T	C	0.8443	-0.0127	0.0023	3.583e-08
	BMI	30124842	rs40067	5	107439012	A	G	0.1701	-0.0252	0.0023	9.728e-29
	BMI	30124842	rs459552	5	112176756	A	T	0.7747	-0.0133	0.0019	8.356e-12
	BMI	30124842	rs6893539	5	122705737	A	C	0.6981	-0.0122	0.0019	6.165e-11
	BMI	30124842	rs6864049	5	124330522	A	G	0.489	-0.0121	0.0016	1.475e-13
	BMI	30124842	rs6886072	5	136598460	T	C	0.4665	-0.01	0.0017	4.125e-09
	BMI	30124842	rs13174863	5	139080745	A	G	0.8542	-0.0197	0.0023	1.939e-17
	BMI	30124842	rs17405603	5	144608340	A	T	0.7062	-0.0125	0.0019	4.427e-11
	BMI	30124842	rs2910026	5	152529936	T	C	0.7222	-0.0132	0.0021	5.688e-10
	BMI	30124842	rs7715256	5	153537893	T	G	0.5644	-0.0158	0.0016	3.978e-22
	BMI	30124842	rs7734385	5	158460212	A	G	0.4449	-0.0101	0.0016	6.084e-10
	BMI	30124842	rs4921301	5	159984492	T	C	0.2127	-0.0129	0.0024	4.033e-08
	BMI	30124842	rs2861089	5	164557954	A	T	0.3806	0.0105	0.0017	1.549e-09
	BMI	30124842	rs7727781	5	165185571	T	C	0.5164	0.0093	0.0017	4.272e-08
	BMI	30124842	rs2053682	5	170599327	A	C	0.6784	0.017	0.0018	2.591e-20
	BMI	30124842	rs6556301	5	176527577	T	G	0.3707	-0.0113	0.0017	8.137e-11
	BMI	30124842	rs2228213	6	12124855	A	G	0.3374	-0.0144	0.0017	5.498e-17
	BMI	30124842	rs11757278	6	13180454	T	C	0.6961	0.0133	0.0019	6.916e-13
	BMI	30124842	rs3806114	6	20482335	A	G	0.6916	-0.012	0.0018	1.459e-11
	BMI	30124842	rs2066295	6	26168903	A	G	0.7577	0.0142	0.002	2.285e-12
	BMI	30124842	rs3115667	6	31643399	T	C	0.2821	-0.0179	0.0019	5.924e-21
	BMI	30124842	rs2281819	6	33771673	A	T	0.2293	-0.0154	0.002	2.088e-14
	BMI	30124842	rs2744974	6	34579431	T	C	0.3239	0.0261	0.0017	1.275e-51
	BMI	30124842	rs2436728	6	40365601	A	G	0.4073	0.0189	0.0017	1.969e-29
	BMI	30124842	rs1358980	6	43764551	T	C	0.4735	-0.0129	0.0017	5.151e-15
	BMI	30124842	rs2206277	6	50798526	T	C	0.1557	0.0408	0.0021	1.822e-83
	BMI	30124842	rs1327259	6	51177811	A	G	0.6096	0.0157	0.0017	1.465e-19
	BMI	30124842	rs6915002	6	54028069	T	C	0.4113	0.0099	0.0017	8.71e-09
	BMI	30124842	rs9370410	6	55171842	A	G	0.7293	0.0105	0.0019	2.584e-08
	BMI	30124842	rs2622274	6	64240516	T	G	0.4553	-0.0107	0.0017	3.23e-10
	BMI	30124842	rs1293037	6	70248345	T	C	0.7544	0.0129	0.0022	5.726e-09
	BMI	30124842	rs6921533	6	73742334	T	C	0.2933	0.0104	0.0018	1.374e-08
	BMI	30124842	rs9294260	6	83433228	A	G	0.4689	0.014	0.0016	8.161e-18
	BMI	30124842	rs6909685	6	97753952	T	C	0.3295	-0.0149	0.0018	2.782e-16
	BMI	30124842	rs9320823	6	98429337	T	C	0.4118	-0.0165	0.0017	2.073e-21
	BMI	30124842	rs57989773	6	100629078	T	C	0.7576	-0.0142	0.0023	5.63e-10
	BMI	30124842	rs156201	6	104847441	C	G	0.7459	0.0124	0.0019	1.646e-10
	BMI	30124842	rs768023	6	108876002	A	G	0.6033	0.0161	0.0016	1.127e-22
	BMI	30124842	rs2357760	6	120213880	A	G	0.6735	0.0143	0.0017	2.106e-16
	BMI	30124842	rs2875762	6	124925032	C	G	0.252	0.0129	0.002	1.066e-10
	BMI	30124842	rs1268065	6	126042783	A	G	0.5	-0.01	0.0016	7.119e-10
	BMI	30124842	rs9375702	6	130384187	T	C	0.6785	-0.0106	0.0018	5.522e-09
	BMI	30124842	rs2246012	6	131898208	T	C	0.8512	-0.0161	0.0022	1.154e-13
	BMI	30124842	rs6922607	6	142703483	A	G	0.808	-0.013	0.0022	1.851e-09
	BMI	30124842	rs765875	6	143185683	T	C	0.4689	-0.0132	0.0017	1.077e-14
	BMI	30124842	rs7760482	6	147354276	A	G	0.6159	-0.0102	0.0018	6.248e-09
	BMI	30124842	rs12527426	6	153392002	A	G	0.3	0.015	0.0019	5.544e-16
	BMI	30124842	rs9478496	6	154333183	T	C	0.8453	-0.0157	0.0023	8.169e-12
	BMI	30124842	rs13191362	6	163033350	A	G	0.8572	0.0235	0.0025	4.079e-21
	BMI	30124842	rs9458814	6	163771305	T	C	0.7708	-0.0112	0.002	2.328e-08
	BMI	30124842	rs6950388	7	1270699	A	G	0.7782	0.0135	0.0022	1.588e-09
	BMI	30124842	rs4721089	7	1872921	T	C	0.783	0.0167	0.0023	5.596e-13
	BMI	30124842	rs6463489	7	5542513	T	C	0.0959	0.0167	0.0026	2.504e-10
	BMI	30124842	rs4307239	7	24354300	A	G	0.5361	-0.0115	0.0017	1.473e-11
	BMI	30124842	rs213518	7	26941065	T	C	0.8498	-0.0153	0.0024	2.492e-10
	BMI	30124842	rs215669	7	32378979	A	G	0.6024	-0.0149	0.0017	8.938e-18
	BMI	30124842	rs2108719	7	39481056	A	G	0.727	0.0107	0.0019	2.279e-08
	BMI	30124842	rs217433	7	44553496	T	C	0.8031	-0.0115	0.0021	3.002e-08
	BMI	30124842	rs2289379	7	44804225	T	C	0.3917	-0.0137	0.0018	7.019e-15
	BMI	30124842	rs10499694	7	50614173	A	G	0.4935	0.013	0.0016	1.285e-15
	BMI	30124842	rs11772246	7	71603692	T	C	0.8234	0.0145	0.0022	3.689e-11
	BMI	30124842	rs17207196	7	75101065	T	C	0.42	-0.022	0.0017	1.576e-36
	BMI	30124842	rs17149254	7	76634463	T	C	0.2051	0.0238	0.0023	2.993e-25
	BMI	30124842	rs6973656	7	77422583	A	G	0.5836	-0.0101	0.0017	6.31e-09
	BMI	30124842	rs1965529	7	77825707	A	G	0.773	0.0161	0.0022	7.659e-14
	BMI	30124842	rs274628	7	86265855	A	C	0.3366	-0.0102	0.0018	1.357e-08
	BMI	30124842	rs2283006	7	93085722	A	G	0.4881	0.0132	0.0017	8.055e-15
	BMI	30124842	rs13240600	7	99064466	A	G	0.8343	0.018	0.0022	7.904e-16
	BMI	30124842	rs1721447	7	109214139	T	G	0.5096	-0.01	0.0017	3.793e-09
	BMI	30124842	rs2396625	7	113028634	A	T	0.4183	-0.0176	0.0017	2.805e-24
	BMI	30124842	rs13245051	7	113362799	A	G	0.4557	0.015	0.0017	1.121e-18
	BMI	30124842	rs10261050	7	114337652	T	C	0.4754	0.0113	0.0017	4.533e-11
	BMI	30124842	rs2283093	7	126721231	T	C	0.1949	0.0121	0.0021	1.095e-08
	BMI	30124842	rs7802342	7	137435925	T	G	0.7048	-0.0124	0.0019	6.233e-11
	BMI	30124842	rs11525873	7	138817193	T	C	0.8995	0.0232	0.0032	2.977e-13
	BMI	30124842	rs11773362	7	147668180	T	C	0.3396	-0.0105	0.0018	6.389e-09
	BMI	30124842	rs2907948	7	150638484	A	G	0.244	-0.0145	0.0019	1.945e-14
	BMI	30124842	rs56211164	7	158016764	A	G	0.2395	-0.0128	0.0022	8.9e-09
	BMI	30124842	rs1700082	8	4121727	C	G	0.659	0.0094	0.0017	3.377e-08
	BMI	30124842	rs4240673	8	10787612	T	C	0.4545	0.0175	0.0016	1.584e-26
	BMI	30124842	rs13263601	8	14095900	A	C	0.6585	-0.0145	0.0018	4.867e-16
	BMI	30124842	rs10110189	8	15393380	T	C	0.1057	-0.0156	0.0028	2.198e-08
	BMI	30124842	rs10101364	8	20634888	T	C	0.6801	0.012	0.0018	5.607e-11
	BMI	30124842	rs73225274	8	21088909	A	G	0.8649	-0.0156	0.0028	2.326e-08
	BMI	30124842	rs13249650	8	25664336	A	T	0.4443	0.011	0.0019	1.02e-08
	BMI	30124842	rs1421334	8	30865733	A	C	0.4546	0.0135	0.0017	3.111e-15
	BMI	30124842	rs2466103	8	32412304	T	G	0.6928	-0.0121	0.0018	8.004e-12
	BMI	30124842	rs6468266	8	34380276	A	T	0.4176	-0.0113	0.0017	7.708e-11
	BMI	30124842	rs12681792	8	62054463	A	C	0.2024	0.015	0.0021	2.883e-12
	BMI	30124842	rs12334877	8	67194171	A	G	0.1913	-0.0144	0.0021	2.173e-11
	BMI	30124842	rs1808629	8	73435964	A	G	0.674	-0.0202	0.002	2.191e-23
	BMI	30124842	rs17405819	8	76806584	T	C	0.6845	0.0211	0.0018	6.04e-33
	BMI	30124842	rs2196618	8	85089437	A	G	0.2634	-0.0137	0.0019	1.492e-12
	BMI	30124842	rs12386885	8	87766769	T	C	0.1564	0.0151	0.0026	9.902e-09
	BMI	30124842	rs2120710	8	93210803	A	G	0.6529	0.0101	0.0018	1.977e-08
	BMI	30124842	rs12680842	8	95582606	A	G	0.6839	0.0142	0.0017	3.411e-16
	BMI	30124842	rs1383592	8	106430676	A	G	0.212	0.0122	0.0021	4.92e-09
	BMI	30124842	rs3808477	8	116670347	T	C	0.274	-0.0182	0.0019	8.726e-22
	BMI	30124842	rs72673947	8	118884379	A	G	0.8902	-0.0223	0.0031	4.106e-13
	BMI	30124842	rs6470144	8	124152245	T	G	0.6503	0.0098	0.0018	3.055e-08
	BMI	30124842	rs7842934	8	132838921	T	C	0.9211	-0.0178	0.0031	1.548e-08
	BMI	30124842	rs305256	8	137568252	T	C	0.2263	-0.0115	0.0021	2.792e-08
	BMI	30124842	rs16906838	8	138213836	T	C	0.0486	-0.0247	0.004	4.305e-10
	BMI	30124842	rs11782074	8	142617096	T	G	0.3675	0.0124	0.0018	4.238e-12
	BMI	30124842	rs10099330	8	143383694	A	G	0.538	-0.0119	0.0017	3.218e-12
	BMI	30124842	rs10975933	9	6954557	C	G	0.6634	0.0114	0.0018	2.065e-10
	BMI	30124842	rs1948080	9	11852043	T	G	0.6303	0.0136	0.0018	1.134e-14
	BMI	30124842	rs10961649	9	14670949	T	C	0.3238	0.0104	0.0018	1.513e-08
	BMI	30124842	rs4740619	9	15634326	T	C	0.5436	0.0189	0.0016	3.147e-31
	BMI	30124842	rs10962550	9	16720329	C	G	0.1756	0.0186	0.0022	5.675e-17
	BMI	30124842	rs10811868	9	23199959	A	G	0.32	-0.01	0.0018	3.177e-08
	BMI	30124842	rs10968114	9	27800007	A	C	0.5331	0.0113	0.0017	3.302e-11
	BMI	30124842	rs1412235	9	28410996	C	G	0.3151	0.0237	0.0017	2.277e-42
	BMI	30124842	rs10121187	9	29737191	C	G	0.509	0.0102	0.0017	2.016e-09
	BMI	30124842	rs2275003	9	34124860	A	G	0.5007	0.0111	0.0016	9.438e-12
	BMI	30124842	rs13296413	9	37258105	T	C	0.3811	-0.0148	0.0017	2.49e-17
	BMI	30124842	rs2134858	9	73837155	T	C	0.5119	-0.0117	0.0017	5.869e-12
	BMI	30124842	rs7861160	9	80799579	T	C	0.5941	0.0095	0.0017	3.678e-08
	BMI	30124842	rs1999433	9	81371441	T	C	0.4403	-0.0107	0.0017	2.899e-10
	BMI	30124842	rs2777768	9	84186734	A	G	0.7228	0.0119	0.0019	6.377e-10
	BMI	30124842	rs7357754	9	92207308	A	G	0.4985	-0.012	0.0017	1.814e-12
	BMI	30124842	rs10992867	9	96461013	A	G	0.2687	0.0162	0.0019	3.195e-17
	BMI	30124842	rs7025938	9	103088321	C	G	0.6798	-0.0162	0.0018	1.47e-19
	BMI	30124842	rs1928295	9	120378483	T	C	0.5712	0.0134	0.0016	2.225e-16
	BMI	30124842	rs1877875	9	120664469	T	C	0.4341	-0.0109	0.0017	2.505e-10
	BMI	30124842	rs13298487	9	126112104	T	C	0.6076	0.0115	0.002	1.425e-08
	BMI	30124842	rs10733682	9	129460914	A	G	0.4594	0.0148	0.0016	1.755e-19
	BMI	30124842	rs2267958	9	131015279	A	G	0.5088	-0.013	0.0018	2.013e-13
	BMI	30124842	rs4740383	9	133783566	A	G	0.4185	0.0131	0.0018	7.028e-14
	BMI	30124842	rs7907470	10	10268989	A	G	0.9161	-0.0177	0.0031	7.355e-09
	BMI	30124842	rs7893571	10	16750129	T	G	0.6736	0.0125	0.0018	5.832e-12
	BMI	30124842	rs76638898	10	21099584	A	G	0.0234	-0.0376	0.0065	8.148e-09
	BMI	30124842	rs7084454	10	21821274	A	G	0.3086	0.0198	0.0018	4.505e-27
	BMI	30124842	rs10829164	10	27318370	T	C	0.1468	0.0151	0.0024	2.365e-10
	BMI	30124842	rs4097319	10	33860515	T	G	0.5641	0.0107	0.0017	4.323e-10
	BMI	30124842	rs12765914	10	34013507	T	C	0.0801	0.0226	0.0031	1.96e-13
	BMI	30124842	rs1624134	10	34834482	C	G	0.3925	0.01	0.0017	6.505e-09
	BMI	30124842	rs12259464	10	53680099	A	G	0.4811	0.0109	0.0017	1.478e-10
	BMI	30124842	rs7070670	10	61842645	T	C	0.3228	-0.0126	0.0021	7.143e-10
	BMI	30124842	rs10761785	10	65318766	T	G	0.5136	-0.0133	0.0016	3.467e-16
	BMI	30124842	rs12098284	10	76047464	T	C	0.1212	0.0184	0.0026	9.868e-13
	BMI	30124842	rs11001259	10	76807650	A	T	0.1767	-0.0138	0.0024	1.224e-08
	BMI	30124842	rs7899106	10	87410904	A	G	0.9496	-0.0327	0.0037	1.719e-18
	BMI	30124842	rs10788494	10	88110925	C	G	0.4835	0.0132	0.0017	5.507e-15
	BMI	30124842	rs147568678	10	93061851	T	C	0.7684	0.0134	0.0023	3.422e-09
	BMI	30124842	rs17094222	10	102395440	T	C	0.7912	-0.0173	0.002	4.043e-18
	BMI	30124842	rs11594179	10	104392580	T	C	0.2328	-0.0109	0.0019	2.158e-08
	BMI	30124842	rs79780963	10	104952499	T	C	0.0804	0.0244	0.0035	2.632e-12
	BMI	30124842	rs7903146	10	114758349	T	C	0.2787	-0.0178	0.0018	1.665e-23
	BMI	30124842	rs2257791	10	118643670	A	G	0.756	-0.0139	0.002	1.631e-12
	BMI	30124842	rs845084	10	125220036	A	G	0.2666	0.0136	0.0019	3.219e-12
	BMI	30124842	rs17636031	10	126594078	T	C	0.7244	-0.0154	0.0018	3.87e-17
	BMI	30124842	rs4880341	10	133992689	T	C	0.5725	-0.013	0.0017	3.059e-14
	BMI	30124842	rs11246136	11	371265	A	C	0.1021	-0.0167	0.003	2.034e-08
	BMI	30124842	rs12421848	11	891338	A	G	0.3962	-0.0141	0.0019	3.993e-13
	BMI	30124842	rs4256980	11	8673939	C	G	0.3305	-0.0187	0.0017	8.633e-29
	BMI	30124842	rs900144	11	13294268	T	C	0.5784	0.0148	0.0017	1.526e-18
	BMI	30124842	rs2074314	11	17411821	T	C	0.6356	0.0105	0.0017	1.369e-09
	BMI	30124842	rs570463	11	28739318	A	C	0.3266	-0.0121	0.0018	4.33e-11
	BMI	30124842	rs11030618	11	29243293	T	C	0.5786	0.011	0.0017	1.673e-10
	BMI	30124842	rs2065418	11	30422068	T	G	0.646	0.0139	0.0018	6.073e-15
	BMI	30124842	rs2862996	11	43653833	T	G	0.7012	-0.0216	0.0017	3.604e-35
	BMI	30124842	rs10742752	11	45438374	T	C	0.3761	-0.0123	0.0017	1.203e-13
	BMI	30124842	rs118081010	11	46174948	T	C	0.0165	0.0518	0.0075	5.277e-12
	BMI	30124842	rs7124681	11	47529947	A	C	0.4162	0.0257	0.0016	3.956e-55
	BMI	30124842	rs6591407	11	56914157	A	C	0.1984	-0.0124	0.0021	3.583e-09
	BMI	30124842	rs562664	11	63823619	T	C	0.1873	-0.0138	0.0022	4.15e-10
	BMI	30124842	rs7102454	11	65594820	T	C	0.6437	-0.0168	0.0018	3.839e-21
	BMI	30124842	rs592483	11	69445173	T	C	0.5933	-0.0137	0.0017	1.525e-16
	BMI	30124842	rs12282785	11	76476030	A	C	0.2204	-0.0157	0.0023	1.434e-11
	BMI	30124842	rs349088	11	84814393	A	C	0.4777	-0.013	0.0017	3.501e-14
	BMI	30124842	rs10741329	11	89997796	A	G	0.6944	0.0115	0.0018	3.914e-10
	BMI	30124842	rs3019466	11	92476178	T	C	0.1677	-0.0128	0.0024	4.905e-08
	BMI	30124842	rs2605603	11	93221105	A	G	0.4812	-0.0103	0.0016	2.041e-10
	BMI	30124842	rs2513999	11	103019633	A	G	0.1593	-0.0154	0.0026	3.066e-09
	BMI	30124842	rs12286929	11	115022404	A	G	0.5007	-0.0177	0.0016	1.925e-27
	BMI	30124842	rs76942203	11	116973247	A	G	0.0587	0.0263	0.0041	9.078e-11
	BMI	30124842	rs3825061	11	118944675	T	C	0.3863	0.014	0.0017	6.149e-16
	BMI	30124842	rs11218510	11	121922587	A	G	0.3949	-0.014	0.002	6.788e-13
	BMI	30124842	rs35483388	11	122545146	T	C	0.3794	0.0125	0.002	2.607e-10
	BMI	30124842	rs7944782	11	130795698	T	G	0.5016	-0.0144	0.0017	3.61e-17
	BMI	30124842	rs2007518	11	132639606	A	G	0.5618	-0.013	0.0017	1.964e-14
	BMI	30124842	rs1941213	11	133125329	A	C	0.7114	0.0108	0.0019	1.585e-08
	BMI	30124842	rs329651	11	133767622	T	G	0.806	0.016	0.0021	2.13e-14
	BMI	30124842	rs12364470	11	134601012	T	G	0.8535	-0.0187	0.0022	2.18e-17
	BMI	30124842	rs11611246	12	939480	T	G	0.199	0.0223	0.002	2.037e-28
	BMI	30124842	rs765125	12	2156207	T	C	0.5855	-0.0098	0.0017	1.268e-08
	BMI	30124842	rs10772983	12	17141582	T	C	0.5394	-0.01	0.0016	6.209e-10
	BMI	30124842	rs11044430	12	19287416	A	T	0.844	0.0161	0.0023	3.765e-12
	BMI	30124842	rs11046972	12	23705969	T	C	0.0714	0.0176	0.0032	3.717e-08
	BMI	30124842	rs10842240	12	24060075	C	G	0.1256	0.0195	0.0025	1.211e-14
	BMI	30124842	rs11170468	12	39430048	A	C	0.7826	0.013	0.0019	1.124e-11
	BMI	30124842	rs1350430	12	41819215	T	C	0.5328	-0.0125	0.0017	2.075e-13
	BMI	30124842	rs1126930	12	49399132	C	G	0.0339	0.0341	0.0053	1.004e-10
	BMI	30124842	rs7138803	12	50247468	A	G	0.387	0.0297	0.0017	3.095e-71
	BMI	30124842	rs2271189	12	56494991	A	G	0.396	-0.0141	0.0018	9.264e-16
	BMI	30124842	rs7975187	12	60964108	A	G	0.7712	-0.0137	0.0021	3.86e-11
	BMI	30124842	rs650198	12	69674595	T	C	0.7294	-0.0137	0.0019	6.425e-13
	BMI	30124842	rs11115176	12	82465797	T	C	0.7839	0.0131	0.0019	6.793e-12
	BMI	30124842	rs10506971	12	89757937	A	G	0.5521	-0.0142	0.0017	4.686e-17
	BMI	30124842	rs11105839	12	91237920	A	T	0.3729	-0.0113	0.0017	1.248e-11
	BMI	30124842	rs2712665	12	99594947	T	C	0.6968	-0.0108	0.0019	5.399e-09
	BMI	30124842	rs6539064	12	103706754	C	G	0.7468	0.0194	0.0019	1.135e-23
	BMI	30124842	rs1860561	12	110783241	A	G	0.2087	0.0159	0.0019	1.706e-16
	BMI	30124842	rs11066188	12	112610714	A	G	0.3762	-0.0114	0.0016	3.053e-12
	BMI	30124842	rs2707183	12	116957607	T	G	0.5321	-0.0093	0.0017	4.894e-08
	BMI	30124842	rs11615578	12	121714935	T	C	0.2575	0.0117	0.002	3.036e-09
	BMI	30124842	rs12369179	12	122963550	T	C	0.085	-0.034	0.0031	2.324e-28
	BMI	30124842	rs11060853	12	123424071	A	G	0.591	-0.0107	0.0019	3.098e-08
	BMI	30124842	rs11614340	12	133426483	T	C	0.7066	-0.0117	0.0018	1.87e-10
	BMI	30124842	rs9512648	13	27933910	A	G	0.4741	0.0095	0.0017	4.113e-08
	BMI	30124842	rs7323	13	28009031	C	G	0.268	-0.0166	0.0019	2.179e-18
	BMI	30124842	rs4771218	13	28655311	A	G	0.6244	-0.0141	0.0018	3.18e-15
	BMI	30124842	rs9595908	13	33184288	T	C	0.6427	0.0154	0.0017	3.734e-20
	BMI	30124842	rs9603697	13	40783323	T	C	0.3184	0.0134	0.0018	1.689e-13
	BMI	30124842	rs12429545	13	54102206	A	G	0.1218	0.0313	0.0024	1.419e-37
	BMI	30124842	rs962796	13	54385284	T	C	0.1937	0.014	0.0021	1.88e-11
	BMI	30124842	rs9569777	13	58484786	T	G	0.1865	-0.0201	0.0021	3.43e-21
	BMI	30124842	rs9527895	13	59367767	T	C	0.819	-0.0158	0.0023	3.693e-12
	BMI	30124842	rs8181823	13	65477940	A	C	0.2344	-0.0125	0.002	4.363e-10
	BMI	30124842	rs9599161	13	67434016	T	C	0.57	0.0098	0.0016	2.324e-09
	BMI	30124842	rs1441264	13	79580919	A	G	0.5846	0.0174	0.0017	7.603e-25
	BMI	30124842	rs9531786	13	85983968	C	G	0.3715	-0.0111	0.0018	4.111e-10
	BMI	30124842	rs77432547	13	86494817	A	G	0.7229	-0.017	0.0021	1.44e-15
	BMI	30124842	rs1927790	13	96922191	T	C	0.606	-0.014	0.0016	1.571e-17
	BMI	30124842	rs9168	13	99101583	A	C	0.2752	-0.0139	0.0019	1.075e-13
	BMI	30124842	rs9888533	13	107854612	T	C	0.5302	0.0125	0.0019	1.378e-10
	BMI	30124842	rs9522183	13	111977280	T	G	0.5492	-0.0135	0.0019	2.1e-12
	BMI	30124842	rs12868881	13	112218924	A	T	0.4066	0.0138	0.0017	1.401e-15
	BMI	30124842	rs10132280	14	25928179	A	C	0.311	-0.0214	0.0018	2.283e-33
	BMI	30124842	rs4981693	14	29680331	A	G	0.7743	0.0202	0.002	7.894e-24
	BMI	30124842	rs225882	14	30480123	T	C	0.7513	0.0113	0.0018	8.564e-10
	BMI	30124842	rs1958898	14	40886886	C	G	0.2098	-0.0146	0.0021	4.225e-12
	BMI	30124842	rs61983990	14	41475003	A	G	0.0802	0.0198	0.0035	1.912e-08
	BMI	30124842	rs4900714	14	47302219	T	G	0.4776	0.015	0.0017	1.001e-18
	BMI	30124842	rs217669	14	62360075	T	C	0.7224	-0.0172	0.0021	6.271e-16
	BMI	30124842	rs4430672	14	63094407	T	C	0.1958	0.0124	0.0021	5.003e-09
	BMI	30124842	rs3902951	14	69789755	T	G	0.7691	-0.0134	0.0019	2.883e-12
	BMI	30124842	rs17182027	14	73348130	A	G	0.5647	-0.011	0.0017	1.46e-10
	BMI	30124842	rs7144011	14	79940383	T	G	0.2334	0.0263	0.002	2.374e-40
	BMI	30124842	rs4517716	14	83013876	C	G	0.7924	-0.0117	0.002	4.27e-09
	BMI	30124842	rs12888545	14	88308044	A	G	0.7464	-0.0133	0.002	1.764e-11
	BMI	30124842	rs1951455	14	91512339	T	C	0.2813	-0.0148	0.0019	6.048e-15
	BMI	30124842	rs942066	14	94031914	A	G	0.373	-0.0202	0.002	2.356e-24
	BMI	30124842	rs7161194	14	101529005	A	G	0.3437	0.019	0.0019	2.23e-24
	BMI	30124842	rs10145749	14	102782109	T	C	0.1549	0.0161	0.0026	8.325e-10
	BMI	30124842	rs4906263	14	103249127	C	G	0.6562	-0.0176	0.0018	8.106e-23
	BMI	30124842	rs12594043	15	27034988	C	G	0.5205	0.0102	0.0017	1.312e-09
	BMI	30124842	rs7172627	15	31877690	A	G	0.523	-0.0114	0.0017	1.813e-11
	BMI	30124842	rs11636611	15	36391965	T	C	0.4981	0.0104	0.0017	8.853e-10
	BMI	30124842	rs9944219	15	46500612	A	G	0.6044	-0.0119	0.0017	8.137e-13
	BMI	30124842	rs12912198	15	47103953	T	C	0.2731	-0.01	0.0018	3.44e-08
	BMI	30124842	rs6493498	15	51754451	T	C	0.4465	0.0137	0.0016	4.838e-17
	BMI	30124842	rs10518694	15	53072673	A	C	0.1394	0.0144	0.0024	3.431e-09
	BMI	30124842	rs12439632	15	59103963	C	G	0.1682	0.0145	0.0023	3.675e-10
	BMI	30124842	rs339991	15	60913637	A	G	0.4201	-0.0125	0.0017	3.514e-13
	BMI	30124842	rs1559673	15	62156514	A	C	0.9688	0.0359	0.0049	2.212e-13
	BMI	30124842	rs2241423	15	68086838	A	G	0.2285	-0.0298	0.0019	3.602e-54
	BMI	30124842	rs7171864	15	73227249	A	G	0.6935	0.0132	0.0017	2.6e-14
	BMI	30124842	rs2470893	15	75019449	T	C	0.3049	0.0107	0.0017	9.43e-10
	BMI	30124842	rs56151256	15	78024806	A	C	0.7555	0.0166	0.0022	6.187e-14
	BMI	30124842	rs12914623	15	80993570	C	G	0.2722	-0.0159	0.0019	1.999e-16
	BMI	30124842	rs72757415	15	92572762	T	G	0.2123	-0.0159	0.0023	1.337e-11
	BMI	30124842	rs11633626	15	95271378	A	C	0.6313	-0.0157	0.0018	7.272e-19
	BMI	30124842	rs6496248	15	98262923	A	T	0.6352	0.0104	0.0018	2.929e-09
	BMI	30124842	rs12591120	15	99236869	T	C	0.7397	0.012	0.0022	3.835e-08
	BMI	30124842	rs2715423	15	99511873	A	G	0.2805	-0.0115	0.0019	1.901e-09
	BMI	30124842	rs214249	16	348687	T	G	0.6071	0.0138	0.0017	2.715e-15
	BMI	30124842	rs12448257	16	3599655	A	G	0.2185	0.0161	0.002	9.035e-16
	BMI	30124842	rs879620	16	4015729	T	C	0.5966	0.0226	0.0017	8.449e-39
	BMI	30124842	rs2058527	16	6704749	T	G	0.2715	-0.0115	0.0019	1.795e-09
	BMI	30124842	rs9926784	16	19941968	T	C	0.8007	0.0237	0.0021	1.084e-30
	BMI	30124842	rs194809	16	23804956	A	G	0.1871	0.0126	0.0022	4.861e-09
	BMI	30124842	rs2342892	16	24540806	T	G	0.4855	0.0126	0.0017	1.328e-13
	BMI	30124842	rs7498665	16	28883241	A	G	0.6179	-0.0285	0.0017	1.139e-66
	BMI	30124842	rs3814883	16	29994922	T	C	0.4795	0.0227	0.0017	1.471e-40
	BMI	30124842	rs2193101	16	49035172	C	G	0.1947	0.0142	0.0021	3.327e-11
	BMI	30124842	rs111775292	16	53656135	C	G	0.1369	0.0216	0.0028	8.029e-15
	BMI	30124842	rs9933509	16	53818167	T	C	0.5852	-0.0673	0.0019	1e-200
	BMI	30124842	rs8057911	16	54143352	T	C	0.234	0.0125	0.0023	3.658e-08
	BMI	30124842	rs35949039	16	70572605	T	G	0.1056	-0.0215	0.0031	6.297e-12
	BMI	30124842	rs12926250	16	72213316	T	G	0.1051	0.018	0.0028	1.784e-10
	BMI	30124842	rs756717	16	72996162	A	G	0.394	-0.0134	0.0017	2.383e-15
	BMI	30124842	rs4390583	16	81694835	A	C	0.5714	-0.01	0.0018	1.63e-08
	BMI	30124842	rs12922346	16	82438337	C	G	0.2641	0.0133	0.002	1.482e-11
	BMI	30124842	rs7206608	16	82872628	C	G	0.6751	-0.013	0.0018	1.202e-12
	BMI	30124842	rs3923783	17	1843189	A	C	0.1784	-0.0222	0.0022	4.121e-23
	BMI	30124842	rs11078883	17	2138828	C	G	0.654	-0.0126	0.0018	1.299e-12
	BMI	30124842	rs7774	17	4801163	A	C	0.3197	0.0128	0.0021	4.223e-10
	BMI	30124842	rs1075901	17	15943910	T	C	0.4516	-0.0118	0.0016	4.431e-13
	BMI	30124842	rs4986044	17	21261560	T	C	0.455	-0.0177	0.0016	1.269e-27
	BMI	30124842	rs8065172	17	31456969	A	G	0.2383	-0.0124	0.002	5.291e-10
	BMI	30124842	rs12150665	17	34914787	T	C	0.5931	0.0168	0.0016	1.737e-24
	BMI	30124842	rs6607337	17	35057373	T	C	0.2978	-0.0124	0.0019	2.548e-11
	BMI	30124842	rs56161855	17	46288649	A	T	0.8678	-0.0233	0.0028	1.408e-16
	BMI	30124842	rs9299	17	46669430	T	C	0.6447	0.0119	0.0018	1.869e-11
	BMI	30124842	rs11655587	17	47140794	T	C	0.3572	-0.021	0.002	6.874e-26
	BMI	30124842	rs11649864	17	56093061	A	G	0.0859	0.0192	0.003	2.524e-10
	BMI	30124842	rs12602912	17	65870073	T	C	0.212	0.0166	0.002	2.899e-16
	BMI	30124842	rs312750	17	68343539	A	G	0.4986	0.0097	0.0016	2.565e-09
	BMI	30124842	rs12939549	17	78611724	A	G	0.5572	0.018	0.0016	3.681e-28
	BMI	30124842	rs35867081	17	79047278	A	G	0.4871	0.015	0.0019	6.648e-15
	BMI	30124842	rs8097672	18	1839601	A	T	0.8545	-0.0209	0.0024	3.26e-18
	BMI	30124842	rs478707	18	7543207	T	C	0.2032	-0.015	0.0024	1.983e-10
	BMI	30124842	rs891387	18	21103909	T	C	0.4951	0.0208	0.0017	9.256e-35
	BMI	30124842	rs1945160	18	22164216	A	G	0.3819	-0.0104	0.0018	5.651e-09
	BMI	30124842	rs1941696	18	31252129	A	G	0.5174	0.0112	0.0017	4.741e-11
	BMI	30124842	rs474605	18	39612720	A	G	0.4679	-0.0125	0.0017	2.717e-13
	BMI	30124842	rs1356506	18	40708038	T	C	0.6287	0.0137	0.0018	8.394e-15
	BMI	30124842	rs2612576	18	42967950	A	T	0.2945	-0.0108	0.0019	8.49e-09
	BMI	30124842	rs9951619	18	56882326	T	G	0.2239	-0.0152	0.0019	2.332e-15
	BMI	30124842	rs6567160	18	57829135	T	C	0.7518	-0.0552	0.0019	7.82e-184
	BMI	30124842	rs17066856	18	58049656	T	C	0.8915	0.035	0.0027	7.098e-38
	BMI	30124842	rs66595146	18	58204315	A	C	0.6291	0.0135	0.002	9.093e-12
	BMI	30124842	rs17783165	18	63461638	T	C	0.671	-0.0128	0.0017	2.737e-13
	BMI	30124842	rs11150911	18	73498528	A	C	0.2848	0.0118	0.0018	3.718e-11
	BMI	30124842	rs12981256	19	1865901	A	G	0.5284	0.0151	0.0017	1.432e-18
	BMI	30124842	rs45486197	19	2244849	A	G	0.0635	0.0279	0.004	1.801e-12
	BMI	30124842	rs895330	19	4060707	C	G	0.806	0.0196	0.0022	1.588e-19
	BMI	30124842	rs273512	19	18224729	T	C	0.409	0.0156	0.0018	4.477e-19
	BMI	30124842	rs7258722	19	18808915	A	T	0.4131	-0.02	0.0017	1.806e-30
	BMI	30124842	rs12611148	19	19865077	A	C	0.1429	-0.0137	0.0024	1.417e-08
	BMI	30124842	rs12462975	19	30272202	A	G	0.3243	0.0193	0.0018	1.474e-25
	BMI	30124842	rs7245985	19	30710410	T	G	0.7956	0.0119	0.0021	1.876e-08
	BMI	30124842	rs11882409	19	34019685	A	C	0.303	0.0121	0.0019	3.309e-10
	BMI	30124842	rs185350	19	34306816	T	C	0.4902	0.0137	0.0016	9.104e-17
	BMI	30124842	rs11672660	19	46180184	T	C	0.1871	-0.0338	0.0021	6.831e-60
	BMI	30124842	rs9304665	19	47602577	A	T	0.7423	0.023	0.002	2.203e-31
	BMI	30124842	rs3764625	19	49649051	T	G	0.3989	0.0096	0.0017	2.422e-08
	BMI	30124842	rs1884389	20	1410582	T	C	0.4386	-0.0108	0.0017	3.724e-10
	BMI	30124842	rs4813619	20	2815715	T	G	0.5305	-0.0106	0.0018	1.695e-09
	BMI	30124842	rs1884897	20	6612832	A	G	0.3747	-0.0184	0.0017	2.701e-28
	BMI	30124842	rs2423668	20	12430673	T	C	0.4196	0.0106	0.0018	7.84e-09
	BMI	30124842	rs852056	20	17102860	T	C	0.2538	0.0123	0.0019	2.145e-10
	BMI	30124842	rs1409818	20	21381121	T	C	0.1074	0.0195	0.0028	2.589e-12
	BMI	30124842	rs8122855	20	25192049	A	G	0.3377	0.0137	0.0018	4.108e-14
	BMI	30124842	rs4812405	20	35276585	A	C	0.0763	-0.0202	0.0033	1.279e-09
	BMI	30124842	rs742748	20	39293397	T	C	0.5864	-0.0113	0.0017	1.13e-11
	BMI	30124842	rs79186842	20	47689036	A	G	0.8597	0.0202	0.0028	2.596e-13
	BMI	30124842	rs17806224	20	51065854	A	G	0.1808	-0.026	0.0022	7.908e-32
	BMI	30124842	rs1304549	20	54378256	A	G	0.2262	-0.0118	0.0021	1.352e-08
	BMI	30124842	rs6010784	20	61540319	T	C	0.5062	0.0106	0.0016	6.906e-11
	BMI	30124842	rs6512302	20	62691550	C	G	0.7391	0.0134	0.002	1.522e-11
	BMI	30124842	rs2064044	21	22119890	A	C	0.8062	-0.0123	0.0021	1.022e-08
	BMI	30124842	rs2832283	21	30690558	A	G	0.2254	0.0115	0.002	4.718e-09
	BMI	30124842	rs13047416	21	40309436	C	G	0.6263	0.0152	0.0018	6.934e-18
	BMI	30124842	rs8134638	21	40644170	T	C	0.6273	-0.0133	0.002	1.574e-11
	BMI	30124842	rs8126575	21	46435610	T	G	0.8673	0.0152	0.0025	5.879e-10
	BMI	30124842	rs427943	21	46570896	A	C	0.4288	-0.0177	0.0017	3.603e-25
	BMI	30124842	rs11538	22	18220831	A	G	0.8284	-0.0138	0.0023	1.094e-09
	BMI	30124842	rs2238799	22	20109325	A	G	0.6187	0.0102	0.0018	8.645e-09
	BMI	30124842	rs12628891	22	38317137	T	C	0.3186	-0.0115	0.0019	5.852e-10
	BMI	30124842	rs12628051	22	40654276	T	C	0.6407	0.0161	0.0018	2.9e-19
	BMI	30124842	rs28489620	22	41804716	A	G	0.2818	-0.0151	0.0021	1.423e-12
	BMI	30124842	rs9615337	22	48898559	C	G	0.575	-0.011	0.002	2.054e-08
	BMI	25673413	rs11165643	1	96924097	T	C	0.575	0.0218	0.0031	2.07014e-12
	BMI	25673413	rs17024393	1	110154688	C	T	0.04167	0.0658	0.0088	7.0291e-14
	BMI	25673413	rs3101336	1	72751185	C	T	0.6491	0.0334	0.0031	2.66073e-26
	BMI	25673413	rs2820292	1	201784287	C	A	0.5083	0.0195	0.0031	1.834e-10
	BMI	25673413	rs657452	1	49589847	G	A	0.5833	-0.0227	0.0031	5.48151e-13
	BMI	25673413	rs6656785	1	75005776	G	A	0.3833	0.0217	0.0031	3.82913e-12
	BMI	25673413	rs1528435	2	181550962	T	C	0.5833	0.0178	0.0031	1.196e-08
	BMI	25673413	rs7599312	2	213413231	A	G	0.2917	-0.022	0.0034	1.17301e-10
	BMI	25673413	rs13021737	2	632348	G	A	0.875	0.0601	0.004	1.11301e-50
	BMI	25673413	rs2121279	2	143043285	T	C	0.1167	0.0245	0.0044	2.31302e-08
	BMI	25673413	rs12986742	2	58975143	C	T	0.5	0.0212	0.0037	1.006e-08
	BMI	25673413	rs1016287	2	59305625	C	T	0.675	-0.0229	0.0034	2.2532e-11
	BMI	25673413	rs2365389	3	61236462	T	C	0.3417	-0.02	0.0031	1.629e-10
	BMI	25673413	rs3849570	3	81792112	A	C	0.3667	0.0188	0.0034	2.601e-08
	BMI	25673413	rs13078960	3	85807590	G	T	0.1833	0.0297	0.0039	1.737e-14
	BMI	25673413	rs16851483	3	141275436	T	G	0.0917	0.0483	0.0077	3.54797e-10
	BMI	25673413	rs6804842	3	25106437	G	A	0.575	0.0185	0.0031	2.476e-09
	BMI	25673413	rs1516725	3	185824004	C	T	0.9083	0.0451	0.0046	1.88582e-22
	BMI	25673413	rs13107325	4	103188709	T	C	0.1167	0.0477	0.0068	1.82516e-12
	BMI	25673413	rs11727676	4	145659064	C	T	0.075	-0.0358	0.0064	2.55e-08
	BMI	25673413	rs10938397	4	45182527	G	A	0.4333	0.0402	0.0031	3.20479e-38
	BMI	25673413	rs17001654	4	77129568	G	C	0.1583	0.0306	0.0053	7.75997e-09
	BMI	25673413	rs2112347	5	75015242	G	T	0.375	-0.0261	0.0031	6.19156e-17
	BMI	25673413	rs13191362	6	163033350	G	A	0.2	-0.0277	0.0048	7.33905e-09
	BMI	25673413	rs2033529	6	40348653	G	A	0.2583	0.019	0.0033	1.388e-08
	BMI	25673413	rs9400239	6	108977663	C	T	0.7	0.0188	0.0033	1.61298e-08
	BMI	25673413	rs205262	6	34563164	G	A	0.2667	0.0221	0.0035	1.75299e-10
	BMI	25673413	rs2207139	6	50845490	G	A	0.1	0.0447	0.004	4.12572e-29
	BMI	25673413	rs1167827	7	75163169	G	A	0.5417	0.0202	0.0033	6.33301e-10
	BMI	25673413	rs2245368	7	76608143	T	C	0.7583	-0.0317	0.0057	3.18698e-08
	BMI	25673413	rs17405819	8	76806584	C	T	0.3667	-0.0224	0.0033	2.07014e-11
	BMI	25673413	rs2033732	8	85079709	C	T	0.7583	0.0192	0.0035	4.889e-08
	BMI	25673413	rs10968576	9	28414339	G	A	0.2917	0.0249	0.0033	6.60693e-14
	BMI	25673413	rs6477694	9	111932342	T	C	0.6417	-0.0174	0.0031	2.67301e-08
	BMI	25673413	rs1928295	9	120378483	C	T	0.425	-0.0188	0.0031	7.91006e-10
	BMI	25673413	rs4740619	9	15634326	C	T	0.4667	-0.0179	0.0031	4.56405e-09
	BMI	25673413	rs10733682	9	129460914	G	A	0.575	-0.0174	0.0031	1.83e-08
	BMI	25673413	rs7903146	10	114758349	T	C	0.25	-0.0234	0.0034	1.11199e-11
	BMI	25673413	rs7899106	10	87410904	G	A	0.05	0.0395	0.0071	2.95999e-08
	BMI	25673413	rs17094222	10	102395440	C	T	0.2083	0.0249	0.0038	5.94155e-11
	BMI	25673413	rs2176598	11	43864278	C	T	0.8	-0.0198	0.0036	2.97098e-08
	BMI	25673413	rs4256980	11	8673939	G	C	0.725	0.0209	0.0031	2.90001e-11
	BMI	25673413	rs3817334	11	47650993	T	C	0.45	0.0262	0.0031	5.14517e-17
	BMI	25673413	rs12286929	11	115022404	G	A	0.4333	0.0217	0.0031	1.31009e-12
	BMI	25673413	rs11030104	11	27684517	G	A	0.2	-0.0414	0.0038	5.55648e-28
	BMI	25673413	rs11057405	12	122781897	A	G	0.0917	-0.0307	0.0055	2.01902e-08
	BMI	25673413	rs7138803	12	50247468	A	G	0.4417	0.0315	0.0031	8.15267e-24
	BMI	25673413	rs12429545	13	54102206	A	G	0.1	0.0334	0.0047	1.09396e-12
	BMI	25673413	rs9579083	13	28017270	C	G	0.2333	0.0295	0.0047	3.46099e-10
	BMI	25673413	rs10132280	14	25928179	A	C	0.3333	-0.023	0.0034	1.14104e-11
	BMI	25673413	rs7141420	14	79899454	T	C	0.6167	0.0235	0.0031	1.22999e-14
	BMI	25673413	rs16951275	15	68077168	C	T	0.225	-0.0311	0.0037	1.91117e-17
	BMI	25673413	rs3736485	15	51748610	G	A	0.575	-0.0176	0.0031	7.41208e-09
	BMI	25673413	rs879620	16	4015729	T	C	0.5917	0.0244	0.004	1.06101e-09
	BMI	25673413	rs758747	16	3627358	T	C	0.2667	0.0225	0.0037	7.47309e-10
	BMI	25673413	rs9926784	16	19941968	C	T	0.2083	-0.0265	0.0042	1.84901e-10
	BMI	25673413	rs3888190	16	28889486	A	C	0.3583	0.0309	0.0031	3.13979e-23
	BMI	25673413	rs4889606	16	31011183	G	A	0.3583	-0.0183	0.0031	4.85702e-09
	BMI	25673413	rs1558902	16	53803574	A	T	0.45	0.0818	0.0031	7.51623e-153
	BMI	25673413	rs12940622	17	78615571	A	G	0.4583	-0.0182	0.0031	2.49402e-09
	BMI	25673413	rs1000940	17	5283252	G	A	0.225	0.0192	0.0034	1.28399e-08
	BMI	25673413	rs1808579	18	21104888	T	C	0.475	-0.0167	0.0031	4.16898e-08
	BMI	25673413	rs6567160	18	57829135	C	T	0.2833	0.0556	0.0036	3.93007e-53
	BMI	25673413	rs17066856	18	58049656	C	T	0.1333	-0.0395	0.0055	6.22444e-13
	BMI	25673413	rs29941	19	34309532	G	A	0.6667	0.0182	0.0033	2.40702e-08
	BMI	25673413	rs2287019	19	46202172	T	C	0.15	-0.036	0.0042	4.58458e-18
	WHR	30124842	rs113212351	1	1527952	T	C	0.6411	0.012	0.0022	4.11e-08
	WHR	30124842	rs2993481	1	2973433	A	T	0.6678	-0.0145	0.0023	1.323e-10
	WHR	30124842	rs1891216	1	7728391	T	G	0.6305	-0.0104	0.0018	2.033e-08
	WHR	30124842	rs6688233	1	9335745	T	C	0.2394	0.0186	0.0021	3.021e-19
	WHR	30124842	rs12024554	1	19925759	T	C	0.2346	-0.0149	0.0023	1.077e-10
	WHR	30124842	rs2298632	1	23710475	T	C	0.486	-0.0144	0.0017	3.492e-17
	WHR	30124842	rs11247735	1	26131459	A	G	0.4825	0.0109	0.0019	7.143e-09
	WHR	30124842	rs4660808	1	40018509	T	C	0.223	0.0145	0.0021	7.577e-12
	WHR	30124842	rs115092994	1	46185726	A	G	0.9607	0.0278	0.0051	3.624e-08
	WHR	30124842	rs7531656	1	49828663	A	G	0.3296	0.0163	0.0018	1.41e-19
	WHR	30124842	rs587271	1	54743111	T	C	0.6904	0.0106	0.0019	3.184e-08
	WHR	30124842	rs2481665	1	62594677	T	C	0.5821	0.0112	0.0017	3.783e-11
	WHR	30124842	rs2815749	1	72814783	A	G	0.1845	-0.0166	0.0021	6.367e-15
	WHR	30124842	rs380654	1	86264025	C	G	0.5971	-0.0122	0.0018	1.222e-11
	WHR	30124842	rs2802536	1	98556115	T	C	0.1809	0.0151	0.0023	7.792e-11
	WHR	30124842	rs2061708	1	103417203	C	G	0.5884	0.0152	0.002	2.127e-14
	WHR	30124842	rs12033257	1	112318484	A	G	0.6299	0.0136	0.0019	5.016e-13
	WHR	30124842	rs3789615	1	114941326	T	C	0.4283	-0.0133	0.0017	5.813e-15
	WHR	30124842	rs10923724	1	119546842	T	C	0.5565	0.024	0.0017	1.81e-45
	WHR	30124842	rs905938	1	154991389	T	C	0.7235	0.0126	0.0019	7.831e-11
	WHR	30124842	rs10919388	1	170372503	A	C	0.2729	-0.0266	0.0019	6.402e-43
	WHR	30124842	rs12125882	1	172141403	A	T	0.4764	0.0109	0.0018	1.46e-09
	WHR	30124842	rs9425301	1	172363815	A	C	0.3599	0.0182	0.0018	2.41e-25
	WHR	30124842	rs7528123	1	176751613	T	C	0.6177	-0.0103	0.0018	1.416e-08
	WHR	30124842	rs12069549	1	200036139	T	C	0.1329	-0.0158	0.0025	3.578e-10
	WHR	30124842	rs12048743	1	205114873	C	G	0.55	-0.013	0.0018	2.307e-13
	WHR	30124842	rs2791558	1	219583791	T	C	0.2624	0.0128	0.002	4.056e-10
	WHR	30124842	rs1563355	1	219653101	T	C	0.328	-0.0277	0.0019	1.591e-49
	WHR	30124842	rs10158345	1	224062306	C	G	0.6993	0.0117	0.0019	1.571e-09
	WHR	30124842	rs12042959	1	243533273	A	G	0.8633	0.0155	0.0025	9.25e-10
	WHR	30124842	rs77165542	2	430975	T	C	0.0341	-0.0419	0.0055	1.605e-14
	WHR	30124842	rs6743060	2	629510	A	C	0.8423	0.0266	0.0022	1.795e-32
	WHR	30124842	rs1815892	2	9616728	T	G	0.5812	0.0105	0.0018	3.902e-09
	WHR	30124842	rs711869	2	13073967	A	G	0.5566	-0.0171	0.0018	2.375e-21
	WHR	30124842	rs6749646	2	25193998	A	T	0.7801	-0.021	0.0022	5.985e-22
	WHR	30124842	rs7587522	2	35473041	C	G	0.3462	-0.0107	0.0018	5.494e-09
	WHR	30124842	rs7591387	2	43756032	T	C	0.1024	0.0179	0.0028	9.298e-11
	WHR	30124842	rs17326656	2	48962291	T	G	0.2346	0.0153	0.0021	4.166e-13
	WHR	30124842	rs6719428	2	66238005	T	C	0.7053	-0.017	0.002	3.763e-18
	WHR	30124842	rs10865355	2	66764997	A	G	0.4087	0.0133	0.0017	6.607e-15
	WHR	30124842	rs12470785	2	67634003	A	G	0.7002	-0.0111	0.0019	9.096e-09
	WHR	30124842	rs7598832	2	67853013	T	C	0.3334	-0.0189	0.0018	1.224e-26
	WHR	30124842	rs7594568	2	68476861	A	G	0.6463	-0.0106	0.0019	1.465e-08
	WHR	30124842	rs4851283	2	100894802	C	G	0.3074	0.0164	0.0021	1.541e-14
	WHR	30124842	rs1345203	2	112253851	T	C	0.7829	0.0187	0.0024	3.068e-15
	WHR	30124842	rs4372913	2	114517748	A	G	0.7875	-0.014	0.0022	8.599e-11
	WHR	30124842	rs332105	2	119444229	A	G	0.5544	-0.0139	0.0018	1.119e-14
	WHR	30124842	rs6430168	2	148121393	T	G	0.209	0.0123	0.0022	1.382e-08
	WHR	30124842	rs55920843	2	158412701	T	G	0.9886	0.0623	0.0092	1.549e-11
	WHR	30124842	rs1563575	2	161131694	A	G	0.7122	0.0116	0.0019	8.547e-10
	WHR	30124842	rs10195252	2	165513091	T	C	0.584	0.0228	0.0017	2.855e-41
	WHR	30124842	rs3754963	2	166185707	A	T	0.7619	0.0113	0.002	2.128e-08
	WHR	30124842	rs6433219	2	171421125	A	G	0.2662	0.0136	0.002	2.253e-11
	WHR	30124842	rs1569135	2	188115398	A	G	0.5372	0.0215	0.0017	2.758e-37
	WHR	30124842	rs1124639	2	200775744	T	C	0.4392	-0.0113	0.0017	7.475e-11
	WHR	30124842	rs4673616	2	212281381	T	G	0.6367	-0.0121	0.002	2.703e-09
	WHR	30124842	rs7599312	2	213413231	A	G	0.2732	-0.0114	0.0019	2.358e-09
	WHR	30124842	rs1017698	2	219170525	A	G	0.5974	-0.0113	0.0018	5.13e-10
	WHR	30124842	rs4283409	2	228977142	A	G	0.4059	-0.0102	0.0018	2.343e-08
	WHR	30124842	rs17324331	2	230739209	C	G	0.3136	0.012	0.0019	1.79e-10
	WHR	30124842	rs3891424	2	239365456	A	G	0.0527	-0.0278	0.0044	3.997e-10
	WHR	30124842	rs9872031	3	12496461	A	G	0.4285	0.0202	0.0018	3.57e-29
	WHR	30124842	rs11718898	3	12848822	T	C	0.323	0.0137	0.0019	2.172e-13
	WHR	30124842	rs924814	3	15649550	A	G	0.3676	0.0114	0.0017	6.053e-11
	WHR	30124842	rs4635727	3	18705035	A	G	0.7226	0.0118	0.002	2.351e-09
	WHR	30124842	rs10490869	3	35635145	A	T	0.7964	-0.0183	0.0022	9.338e-17
	WHR	30124842	rs525731	3	37571827	A	G	0.5886	0.0129	0.0018	7.836e-13
	WHR	30124842	rs13316065	3	49884913	T	C	0.3188	0.017	0.0018	1.341e-20
	WHR	30124842	rs11711934	3	52358117	T	C	0.8236	0.0175	0.0022	2.644e-15
	WHR	30124842	rs17289049	3	57187036	A	G	0.9112	-0.0164	0.003	3.056e-08
	WHR	30124842	rs1452075	3	62481063	T	C	0.7316	0.0123	0.0019	1.319e-10
	WHR	30124842	rs2371767	3	64718258	C	G	0.2698	-0.0291	0.0019	1e-54
	WHR	30124842	rs7631052	3	81866235	A	C	0.3315	0.0105	0.0019	2.451e-08
	WHR	30124842	rs6785245	3	82647990	T	C	0.6072	-0.0112	0.0018	7.208e-10
	WHR	30124842	rs12495178	3	85886077	T	C	0.6416	0.0124	0.0018	1.321e-12
	WHR	30124842	rs1609906	3	94033599	A	G	0.5098	-0.0126	0.002	1.218e-10
	WHR	30124842	rs793456	3	99525631	A	G	0.6045	-0.0106	0.0018	3.563e-09
	WHR	30124842	rs16853606	3	107270460	A	G	0.8413	-0.0132	0.0023	1.215e-08
	WHR	30124842	rs6795831	3	129341403	A	C	0.8143	0.0288	0.0023	2.091e-37
	WHR	30124842	rs12489576	3	129658705	T	C	0.0187	0.0423	0.0073	6.343e-09
	WHR	30124842	rs13063979	3	131564741	T	G	0.7323	-0.0135	0.0019	1.194e-12
	WHR	30124842	rs645040	3	135926622	T	G	0.7704	0.0156	0.002	1.154e-14
	WHR	30124842	rs10049088	3	156797648	T	C	0.3814	-0.0271	0.0018	1.472e-53
	WHR	30124842	rs998749	3	168972802	A	G	0.5016	0.013	0.0017	2.157e-14
	WHR	30124842	rs4894803	3	171800256	A	G	0.6004	0.0149	0.0018	3.743e-16
	WHR	30124842	rs11705729	3	185507299	A	T	0.6792	-0.0106	0.0019	1.697e-08
	WHR	30124842	rs7647305	3	185834290	T	C	0.2099	-0.0142	0.0021	8.28e-12
	WHR	30124842	rs11724804	4	965779	A	G	0.4436	-0.0165	0.0018	4.979e-20
	WHR	30124842	rs113928896	4	3140409	T	C	0.132	-0.0179	0.0029	1.247e-09
	WHR	30124842	rs4586926	4	15375527	A	C	0.6363	0.0106	0.0018	1e-08
	WHR	30124842	rs10019888	4	26062990	A	G	0.8133	-0.0208	0.0023	8.047e-20
	WHR	30124842	rs17644283	4	26308792	A	G	0.3879	0.0148	0.0018	3.237e-17
	WHR	30124842	rs13130484	4	45175691	T	C	0.4294	0.0147	0.0017	7.834e-18
	WHR	30124842	rs11133377	4	56279875	A	G	0.7241	0.0143	0.002	8.919e-13
	WHR	30124842	rs12643960	4	78655671	A	G	0.8502	-0.0165	0.0027	1.506e-09
	WHR	30124842	rs2167750	4	89730074	T	C	0.4729	0.0199	0.0018	6.473e-29
	WHR	30124842	rs1863652	4	95991417	A	G	0.3529	-0.0103	0.0019	3.047e-08
	WHR	30124842	rs1789882	4	100235053	A	G	0.1691	0.016	0.0023	9.974e-12
	WHR	30124842	rs3804381	4	102143616	A	G	0.2746	0.0124	0.002	4.995e-10
	WHR	30124842	rs7680787	4	122624065	T	C	0.6477	0.0097	0.0018	4.397e-08
	WHR	30124842	rs414865	4	124097632	A	T	0.6795	0.0109	0.0019	1.187e-08
	WHR	30124842	rs809955	4	140874760	A	G	0.3669	-0.0155	0.002	2.482e-14
	WHR	30124842	rs789351	4	145868370	T	C	0.4202	0.0123	0.0017	7.567e-13
	WHR	30124842	rs1464454	4	157616767	A	G	0.3957	-0.0097	0.0018	4.145e-08
	WHR	30124842	rs2333496	4	177609609	T	C	0.6859	0.0104	0.0018	1.077e-08
	WHR	30124842	rs10475249	5	4010135	C	G	0.5488	0.0134	0.002	1.292e-11
	WHR	30124842	rs6898870	5	53293107	A	G	0.2612	-0.0156	0.002	1.032e-14
	WHR	30124842	rs459193	5	55806751	A	G	0.2496	0.0239	0.0019	1.074e-35
	WHR	30124842	rs142989338	5	56265899	T	C	0.977	-0.0371	0.0068	4.302e-08
	WHR	30124842	rs1896686	5	66384463	A	G	0.4937	-0.0099	0.0018	3.116e-08
	WHR	30124842	rs2112347	5	75015242	T	G	0.63	0.015	0.0017	8.407e-18
	WHR	30124842	rs6870983	5	87697533	T	C	0.2089	-0.0155	0.002	2.076e-14
	WHR	30124842	rs2161228	5	88001798	T	C	0.102	0.0192	0.0029	4.317e-11
	WHR	30124842	rs2161097	5	103945178	T	C	0.4408	0.0126	0.0018	2.107e-12
	WHR	30124842	rs4395620	5	106328326	T	C	0.5756	0.0106	0.0018	3.568e-09
	WHR	30124842	rs11956399	5	112888676	T	G	0.1927	0.0158	0.0022	1.256e-12
	WHR	30124842	rs6874848	5	118688115	A	T	0.6995	-0.0138	0.002	1.75e-12
	WHR	30124842	rs17764730	5	127357526	T	C	0.2364	-0.0114	0.0021	4.856e-08
	WHR	30124842	rs11747001	5	132412299	A	G	0.7638	0.0154	0.002	8.389e-15
	WHR	30124842	rs2964006	5	153213880	T	G	0.4566	0.013	0.002	3.573e-11
	WHR	30124842	rs4454042	5	155824774	T	C	0.2734	0.0127	0.002	1.368e-10
	WHR	30124842	rs4868256	5	172748679	T	C	0.5008	0.0108	0.0019	8.656e-09
	WHR	30124842	rs6861681	5	173362458	A	G	0.2918	0.018	0.0018	1.378e-22
	WHR	30124842	rs244722	5	176534724	A	C	0.4969	-0.013	0.002	5.08e-11
	WHR	30124842	rs1294410	6	6738752	T	C	0.3824	-0.0247	0.0017	5.494e-46
	WHR	30124842	rs2714341	6	7253731	T	G	0.548	-0.0105	0.0017	6.434e-10
	WHR	30124842	rs6932767	6	14595873	T	G	0.7926	0.0155	0.0022	2.196e-12
	WHR	30124842	rs7744833	6	20581828	A	G	0.6823	0.0125	0.0019	6.875e-11
	WHR	30124842	rs2524137	6	31264582	T	C	0.6399	0.0228	0.002	8.655e-29
	WHR	30124842	rs115111668	6	32151882	T	C	0.0098	0.0596	0.0101	3.529e-09
	WHR	30124842	rs117108573	6	32489679	T	C	0.0764	0.0273	0.0039	3.902e-12
	WHR	30124842	rs28417075	6	32519013	A	T	0.918	-0.0253	0.0038	2.183e-11
	WHR	30124842	rs575662827	6	32543874	T	C	0.9017	-0.0293	0.0036	2.96e-16
	WHR	30124842	rs147627829	6	34335088	A	G	0.0418	0.0612	0.0049	1.874e-35
	WHR	30124842	rs7754297	6	43365207	A	G	0.2335	0.0136	0.0023	3.382e-09
	WHR	30124842	rs998584	6	43757896	A	C	0.4799	0.0351	0.0017	7.42e-92
	WHR	30124842	rs4714704	6	43825023	A	G	0.2737	-0.0167	0.002	1.132e-16
	WHR	30124842	rs987237	6	50803050	A	G	0.844	-0.02	0.0022	9.975e-20
	WHR	30124842	rs12527712	6	80916967	T	C	0.0882	0.0284	0.0033	3.377e-18
	WHR	30124842	rs10499013	6	97946396	A	G	0.28	-0.0125	0.002	5.096e-10
	WHR	30124842	rs901630	6	98539519	T	C	0.411	-0.0119	0.0017	6.814e-12
	WHR	30124842	rs6941962	6	100629725	A	T	0.156	0.0237	0.0026	5.276e-20
	WHR	30124842	rs2022464	6	108945370	A	C	0.3062	-0.0129	0.0019	1.671e-11
	WHR	30124842	rs377436	6	109527104	A	G	0.2932	-0.0109	0.0019	1.782e-08
	WHR	30124842	rs17078048	6	116866019	A	G	0.8498	-0.0136	0.0025	3.895e-08
	WHR	30124842	rs11752928	6	118977768	C	G	0.4872	-0.0105	0.0019	1.691e-08
	WHR	30124842	rs11154378	6	127200733	A	T	0.4985	0.0193	0.0018	2.2e-27
	WHR	30124842	rs72959041	6	127454893	A	G	0.0409	0.126	0.0044	4.56e-183
	WHR	30124842	rs62424543	6	133190249	A	G	0.9296	-0.0215	0.0038	2.215e-08
	WHR	30124842	rs605066	6	139829666	T	C	0.5834	-0.0192	0.0018	2.381e-26
	WHR	30124842	rs7453812	6	153405199	T	G	0.0481	-0.0237	0.004	3.329e-09
	WHR	30124842	rs668871	6	160769811	T	C	0.469	-0.0134	0.002	7.192e-12
	WHR	30124842	rs852425	7	5566671	A	G	0.6498	-0.0102	0.0018	8.397e-09
	WHR	30124842	rs2391168	7	25862790	A	C	0.1947	0.026	0.0021	1.382e-34
	WHR	30124842	rs1534696	7	26397239	A	C	0.5694	-0.0226	0.0017	3.674e-39
	WHR	30124842	rs860262	7	28194397	A	C	0.4903	-0.0118	0.002	1.542e-09
	WHR	30124842	rs2715135	7	50750128	T	G	0.3706	0.0109	0.0018	4.092e-09
	WHR	30124842	rs1718618	7	68632251	A	G	0.0635	-0.024	0.0038	2.192e-10
	WHR	30124842	rs4718966	7	70040558	T	C	0.4119	0.0102	0.0018	1.692e-08
	WHR	30124842	rs55747707	7	73037366	A	G	0.1765	-0.0154	0.0023	3.396e-11
	WHR	30124842	rs12669521	7	77047102	A	G	0.6733	0.0127	0.0021	1.286e-09
	WHR	30124842	rs13232789	7	84554998	T	G	0.6613	-0.011	0.0019	5.092e-09
	WHR	30124842	rs1142	7	104756326	T	C	0.3344	0.0149	0.0018	2.057e-17
	WHR	30124842	rs39312	7	116954785	A	C	0.6205	-0.0154	0.0018	3.496e-18
	WHR	30124842	rs6942652	7	120889272	C	G	0.4294	-0.0126	0.0018	2.182e-12
	WHR	30124842	rs13229637	7	136717447	T	C	0.8538	0.0159	0.0025	1.907e-10
	WHR	30124842	rs2069443	7	150755173	T	G	0.7423	-0.0119	0.0021	1.401e-08
	WHR	30124842	rs9969455	8	12617155	A	G	0.6155	0.0111	0.0018	7.103e-10
	WHR	30124842	rs15285	8	19824667	T	C	0.2629	-0.0117	0.0019	1.619e-09
	WHR	30124842	rs9644033	8	23610639	A	T	0.7545	0.0188	0.0021	2.101e-19
	WHR	30124842	rs11992444	8	25464690	T	G	0.5085	0.0185	0.002	4.99e-21
	WHR	30124842	rs11574218	8	30937790	T	G	0.3866	0.0138	0.0018	4.358e-14
	WHR	30124842	rs881301	8	38332318	T	C	0.5842	-0.0134	0.0018	1.179e-13
	WHR	30124842	rs62506196	8	60264465	A	C	0.8376	-0.0159	0.0027	2.696e-09
	WHR	30124842	rs10504486	8	71843581	A	G	0.9232	0.018	0.0033	3.056e-08
	WHR	30124842	rs4738141	8	72469742	A	G	0.7436	-0.02	0.0019	7.338e-25
	WHR	30124842	rs1431659	8	73439070	A	G	0.2736	0.0143	0.002	1.121e-12
	WHR	30124842	rs4145698	8	97851578	A	T	0.658	0.0108	0.0019	7.71e-09
	WHR	30124842	rs35708461	8	103543446	T	C	0.2153	0.0135	0.0024	1.733e-08
	WHR	30124842	rs13256367	8	128334900	A	C	0.6534	0.0141	0.0019	5.415e-14
	WHR	30124842	rs11782074	8	142617096	T	G	0.3683	0.0109	0.0019	6.317e-09
	WHR	30124842	rs7861458	9	11771159	A	C	0.7689	0.0128	0.0023	3.548e-08
	WHR	30124842	rs6474945	9	15670492	T	G	0.4535	-0.0101	0.0017	2.669e-09
	WHR	30124842	rs10968576	9	28414339	A	G	0.691	-0.0144	0.0018	2.248e-15
	WHR	30124842	rs1680490	9	29642688	A	G	0.5945	-0.0118	0.002	2.412e-09
	WHR	30124842	rs10797116	9	92191467	T	C	0.4647	-0.0101	0.0018	2.05e-08
	WHR	30124842	rs753804	9	95498420	C	G	0.1748	0.0172	0.0023	2.062e-13
	WHR	30124842	rs10761254	9	96426344	T	C	0.344	0.0124	0.0019	3.203e-11
	WHR	30124842	rs2398893	9	96758342	A	G	0.7143	0.0157	0.0019	9.007e-17
	WHR	30124842	rs10991433	9	107726918	T	C	0.8956	-0.0254	0.0028	5.731e-20
	WHR	30124842	rs111874795	9	107901019	T	C	0.9556	0.0384	0.0048	6.998e-16
	WHR	30124842	rs10817158	9	113928964	A	C	0.3158	0.0138	0.0019	4.082e-13
	WHR	30124842	rs4837261	9	119142351	T	C	0.1786	0.0129	0.0023	1.452e-08
	WHR	30124842	rs2799465	9	126544609	T	C	0.8481	-0.0147	0.0025	3.071e-09
	WHR	30124842	rs28647893	9	136994893	T	C	0.482	-0.0116	0.002	2.91e-09
	WHR	30124842	rs11792069	9	140646121	A	G	0.8274	0.0136	0.0024	2.427e-08
	WHR	30124842	rs10795055	10	3581221	A	G	0.3934	0.0106	0.0018	5.426e-09
	WHR	30124842	rs7907173	10	5648787	A	G	0.4511	-0.0109	0.0018	9.433e-10
	WHR	30124842	rs1243188	10	21908803	T	C	0.7061	-0.0148	0.0019	2.371e-14
	WHR	30124842	rs2808104	10	32112728	T	C	0.2244	-0.0124	0.0021	2.294e-09
	WHR	30124842	rs145952040	10	33461248	T	C	0.9608	-0.033	0.0052	2.662e-10
	WHR	30124842	rs10827252	10	33672884	A	G	0.4934	-0.0113	0.0018	2.031e-10
	WHR	30124842	rs1757471	10	34168090	T	C	0.5081	0.0128	0.0018	5.891e-13
	WHR	30124842	rs2696309	10	36227101	T	C	0.2768	-0.0108	0.002	4.112e-08
	WHR	30124842	rs7070670	10	61842645	T	C	0.3228	-0.0132	0.0021	3.644e-10
	WHR	30124842	rs7919055	10	63808475	T	C	0.9577	-0.0282	0.0045	4.807e-10
	WHR	30124842	rs10761785	10	65318766	T	G	0.5135	-0.0147	0.0017	6.427e-18
	WHR	30124842	rs7898903	10	77469230	T	C	0.1321	-0.0148	0.0027	3.679e-08
	WHR	30124842	rs780159	10	80907147	A	G	0.4292	-0.0133	0.0017	2.861e-14
	WHR	30124842	rs1250552	10	81058027	A	G	0.5203	-0.0094	0.0017	3.616e-08
	WHR	30124842	rs10887759	10	89603424	A	G	0.1595	0.0161	0.0024	2.32e-11
	WHR	30124842	rs1437	10	93790523	A	G	0.629	0.0128	0.0018	4.495e-13
	WHR	30124842	rs11187537	10	95346805	C	G	0.2632	0.013	0.002	1.729e-10
	WHR	30124842	rs4075353	10	102415609	A	G	0.3445	-0.0119	0.0021	9.319e-09
	WHR	30124842	rs12777288	10	115860058	T	C	0.7714	-0.0139	0.0021	6.882e-11
	WHR	30124842	rs2254069	10	122875589	A	G	0.1283	0.0209	0.0027	4.772e-15
	WHR	30124842	rs61876729	11	778857	A	G	0.9091	0.0214	0.0034	5.546e-10
	WHR	30124842	rs12575252	11	8694073	C	G	0.3337	-0.0154	0.0018	2.316e-18
	WHR	30124842	rs12419064	11	10320608	A	G	0.4562	-0.0114	0.0018	5.768e-10
	WHR	30124842	rs747601	11	13274553	A	T	0.275	-0.0128	0.002	7.274e-11
	WHR	30124842	rs11029441	11	26279145	T	C	0.9155	-0.0199	0.0035	1.726e-08
	WHR	30124842	rs11030107	11	27694835	A	G	0.7327	-0.0178	0.0019	4.083e-20
	WHR	30124842	rs13642	11	30432220	A	T	0.6452	0.0113	0.0019	9.486e-10
	WHR	30124842	rs67184556	11	36327794	T	C	0.3218	-0.0117	0.0021	4.928e-08
	WHR	30124842	rs2176598	11	43864278	T	C	0.2357	0.0128	0.0019	5.505e-11
	WHR	30124842	rs12287076	11	47606865	C	G	0.625	0.0192	0.002	3.529e-21
	WHR	30124842	rs2509963	11	62192931	T	C	0.2608	-0.0143	0.002	2.809e-12
	WHR	30124842	rs35169799	11	64031241	T	C	0.0615	0.0373	0.0041	6.257e-20
	WHR	30124842	rs72940579	11	66182450	T	C	0.3309	-0.0124	0.0021	3.532e-09
	WHR	30124842	rs7395513	11	69262756	A	G	0.4389	-0.0173	0.002	2.458e-18
	WHR	30124842	rs536665	11	85322400	A	G	0.7979	-0.0171	0.0024	2.183e-12
	WHR	30124842	rs647248	11	89917699	A	G	0.5405	0.0105	0.0018	6.491e-09
	WHR	30124842	rs1488541	11	103037635	T	C	0.2769	-0.0128	0.0022	5.024e-09
	WHR	30124842	rs2276390	11	111895254	T	G	0.3375	-0.021	0.0019	5.76e-28
	WHR	30124842	rs11214589	11	113245048	A	G	0.4959	-0.0114	0.0018	1.772e-10
	WHR	30124842	rs3825061	11	118944675	T	C	0.387	0.0142	0.0018	5.454e-15
	WHR	30124842	rs579682	11	122014110	T	C	0.7141	-0.0133	0.002	2.022e-11
	WHR	30124842	rs747249	11	130271647	A	G	0.3588	0.0111	0.0019	2.65e-09
	WHR	30124842	rs11223224	11	132689635	C	G	0.4769	-0.0097	0.0018	3.716e-08
	WHR	30124842	rs6590683	11	133110361	T	C	0.4791	0.0113	0.0018	3.285e-10
	WHR	30124842	rs12828016	12	998365	T	G	0.391	-0.0114	0.0018	4.081e-10
	WHR	30124842	rs7222	12	2055266	T	C	0.499	0.0109	0.0018	1.169e-09
	WHR	30124842	rs11055887	12	14417179	A	G	0.1934	-0.0133	0.0023	4.281e-09
	WHR	30124842	rs11048456	12	26463082	T	C	0.7646	-0.0266	0.0019	2.996e-43
	WHR	30124842	rs10506110	12	33708552	A	C	0.6351	0.0138	0.0019	1.305e-13
	WHR	30124842	rs1026462	12	41821630	A	G	0.5152	-0.0126	0.0018	1.521e-12
	WHR	30124842	rs55677077	12	50219508	T	C	0.4532	-0.0102	0.0018	2.773e-08
	WHR	30124842	rs1443512	12	54342684	A	C	0.2216	0.0282	0.002	1.058e-45
	WHR	30124842	rs35643724	12	54387102	A	G	0.144	-0.0252	0.0028	2.883e-19
	WHR	30124842	rs11176015	12	66441684	T	C	0.293	0.0151	0.002	7.208e-14
	WHR	30124842	rs10745659	12	94092690	C	G	0.5607	-0.0127	0.0018	1.427e-12
	WHR	30124842	rs7311622	12	98772975	T	C	0.4526	-0.0119	0.0018	2.959e-11
	WHR	30124842	rs3764002	12	108618630	T	C	0.2635	-0.0211	0.002	3.913e-27
	WHR	30124842	rs148589464	12	113579313	T	C	0.0685	0.0213	0.0039	4.43e-08
	WHR	30124842	rs74628422	12	116034706	A	G	0.204	0.0141	0.0024	9.102e-09
	WHR	30124842	rs1969354	12	123741776	T	C	0.2219	-0.0172	0.0022	2.516e-15
	WHR	30124842	rs2178663	12	124433905	T	C	0.32	-0.0263	0.0019	2.794e-43
	WHR	30124842	rs863750	12	124505444	T	C	0.5836	0.0259	0.0017	6.195e-51
	WHR	30124842	rs1360485	13	31031884	T	C	0.6791	0.0152	0.0018	2.005e-16
	WHR	30124842	rs10507524	13	44684600	T	C	0.9047	-0.0171	0.003	1.793e-08
	WHR	30124842	rs797486	13	51221618	A	C	0.8938	0.0316	0.0026	1.089e-34
	WHR	30124842	rs7982447	13	54453811	T	C	0.8015	-0.0128	0.0022	6.065e-09
	WHR	30124842	rs1056114	13	54690105	A	G	0.5265	-0.0102	0.0018	1.295e-08
	WHR	30124842	rs1441264	13	79580919	A	G	0.5857	0.0111	0.0018	3.157e-10
	WHR	30124842	rs7350648	13	81064756	T	G	0.8008	0.0138	0.0025	1.986e-08
	WHR	30124842	rs12430764	13	93896935	A	G	0.5164	0.0107	0.0018	1.872e-09
	WHR	30124842	rs9556979	13	99241507	T	G	0.6854	-0.0113	0.0019	6.63e-09
	WHR	30124842	rs9515201	13	111040798	A	C	0.3068	-0.0121	0.0018	6.633e-11
	WHR	30124842	rs4773395	13	112241549	A	G	0.4577	0.0106	0.0018	3.423e-09
	WHR	30124842	rs10144278	14	23749595	A	G	0.4344	0.0101	0.0018	3.103e-08
	WHR	30124842	rs10132280	14	25928179	A	C	0.3106	-0.0116	0.0018	3.114e-10
	WHR	30124842	rs61986159	14	53956168	T	C	0.2312	0.0136	0.0023	4.847e-09
	WHR	30124842	rs1190982	14	58815839	T	C	0.3027	0.0157	0.0019	5.104e-16
	WHR	30124842	rs4902632	14	69149428	A	T	0.1778	0.0155	0.0024	1.782e-10
	WHR	30124842	rs2526886	14	71359064	T	G	0.69	0.0125	0.0021	3.646e-09
	WHR	30124842	rs7101	14	75745626	T	C	0.7533	-0.0111	0.002	1.965e-08
	WHR	30124842	rs17109256	14	79939993	A	G	0.2324	0.0169	0.0021	2.403e-16
	WHR	30124842	rs7492628	14	91547136	C	G	0.6801	-0.0125	0.0019	7.893e-11
	WHR	30124842	rs7143963	14	103304425	T	C	0.1689	0.0136	0.0022	3.307e-10
	WHR	30124842	rs4779526	15	31705683	A	T	0.7568	0.0132	0.0021	2.086e-10
	WHR	30124842	rs12440605	15	42102285	A	G	0.5243	0.0118	0.0018	4.022e-11
	WHR	30124842	rs11630842	15	51750652	A	G	0.5096	-0.0111	0.0018	6.37e-10
	WHR	30124842	rs12595496	15	56528806	A	G	0.8663	-0.0178	0.0025	2.08e-12
	WHR	30124842	rs1657930	15	57120989	A	G	0.7926	-0.0134	0.0022	5.624e-10
	WHR	30124842	rs8043060	15	67661784	A	G	0.2217	-0.0166	0.002	8.931e-17
	WHR	30124842	rs876383	15	74333413	A	G	0.4508	-0.0132	0.0018	2.132e-13
	WHR	30124842	rs1992145	15	74723644	A	G	0.5511	0.0111	0.0018	5.767e-10
	WHR	30124842	rs12593088	15	81058640	A	G	0.3106	-0.0128	0.0019	5.159e-12
	WHR	30124842	rs12101393	15	92570921	C	G	0.7865	0.014	0.0022	1.187e-10
	WHR	30124842	rs2061007	15	100269680	C	G	0.5882	-0.0105	0.0018	4.649e-09
	WHR	30124842	rs71385734	16	2160503	T	G	0.8266	0.0192	0.0026	1.062e-13
	WHR	30124842	rs220381	16	3344618	A	G	0.6733	-0.0106	0.0019	2.786e-08
	WHR	30124842	rs3747579	16	4445327	T	C	0.7114	-0.015	0.0018	4.067e-16
	WHR	30124842	rs35154326	16	24862414	A	G	0.7224	0.0138	0.0022	4.848e-10
	WHR	30124842	rs2008514	16	28825605	A	G	0.3838	0.017	0.0017	8.562e-23
	WHR	30124842	rs4788204	16	29995218	A	G	0.4594	0.0169	0.0018	2.638e-21
	WHR	30124842	rs8054299	16	53498655	C	G	0.6861	0.0107	0.0019	2.463e-08
	WHR	30124842	rs1558902	16	53803574	A	T	0.4088	0.0398	0.0017	3.99e-118
	WHR	30124842	rs4243130	16	76838461	T	G	0.8081	-0.0121	0.0021	1.675e-08
	WHR	30124842	rs2925979	16	81534790	T	C	0.2958	0.0215	0.0018	1.623e-31
	WHR	30124842	rs7206608	16	82872628	C	G	0.6754	-0.0127	0.0019	2.481e-11
	WHR	30124842	rs7217226	17	2136065	T	G	0.6555	-0.0137	0.0018	9.937e-15
	WHR	30124842	rs8070737	17	3981066	T	G	0.1682	0.016	0.0023	7.386e-12
	WHR	30124842	rs7209595	17	17632919	C	G	0.4527	0.0136	0.0018	2.348e-14
	WHR	30124842	rs7213608	17	21279289	T	C	0.6826	-0.0171	0.0019	6.951e-19
	WHR	30124842	rs868340	17	34832620	A	T	0.5279	0.0117	0.0018	6.338e-11
	WHR	30124842	rs591939	17	40698075	A	G	0.7547	-0.0177	0.0023	9.11e-15
	WHR	30124842	rs62063286	17	44041987	T	C	0.781	0.0242	0.0024	2.491e-23
	WHR	30124842	rs8071778	17	46080233	C	G	0.1539	-0.016	0.0025	6.622e-11
	WHR	30124842	rs11654395	17	56040311	T	C	0.9185	-0.0181	0.0033	3.75e-08
	WHR	30124842	rs2727331	17	61926990	T	G	0.323	0.0133	0.0019	1.351e-12
	WHR	30124842	rs12602912	17	65870073	T	C	0.2105	0.0176	0.0021	1.228e-16
	WHR	30124842	rs11654387	17	68446861	C	G	0.4878	0.0161	0.0018	1.453e-19
	WHR	30124842	rs4239275	17	79923718	T	C	0.4129	0.0118	0.0018	3.261e-11
	WHR	30124842	rs11664106	18	2846812	A	T	0.6304	0.02	0.0021	8.685e-22
	WHR	30124842	rs693301	18	13097207	T	C	0.4409	0.0105	0.0018	4.021e-09
	WHR	30124842	rs62095889	18	21069068	A	G	0.3426	-0.0166	0.0021	1.623e-15
	WHR	30124842	rs10164099	18	34690744	T	C	0.8742	-0.0149	0.0025	1.173e-09
	WHR	30124842	rs1158805	18	40736590	A	C	0.3797	-0.0133	0.0018	4.947e-13
	WHR	30124842	rs9951872	18	46678832	A	G	0.1597	0.0206	0.0024	1.239e-17
	WHR	30124842	rs6567160	18	57829135	T	C	0.7532	-0.0263	0.002	2.53e-39
	WHR	30124842	rs17066856	18	58049656	T	C	0.892	0.0177	0.0028	3.785e-10
	WHR	30124842	rs1942831	18	63444000	C	G	0.2966	0.0108	0.0019	2.927e-08
	WHR	30124842	rs2981423	18	76741423	T	C	0.9375	0.0194	0.0035	3.643e-08
	WHR	30124842	rs12459350	19	2176586	A	G	0.5423	0.0134	0.0017	2.233e-15
	WHR	30124842	rs1035942	19	7199803	A	G	0.2747	0.0121	0.002	1.499e-09
	WHR	30124842	rs12608504	19	18389135	A	G	0.3593	0.0251	0.0018	4.675e-46
	WHR	30124842	rs60570301	19	18597196	A	G	0.1175	-0.0174	0.0031	1.482e-08
	WHR	30124842	rs998732	19	19378671	A	G	0.8343	0.0165	0.0023	1.042e-12
	WHR	30124842	rs7250389	19	30325332	T	G	0.3073	0.013	0.0019	1.333e-11
	WHR	30124842	rs3786897	19	33893008	A	G	0.5805	-0.0237	0.0017	1.451e-43
	WHR	30124842	rs1800437	19	46181392	C	G	0.1876	-0.0209	0.0022	6.225e-22
	WHR	30124842	rs11084399	19	56000492	T	C	0.441	-0.0113	0.0019	1.806e-09
	WHR	30124842	rs805770	20	5668714	T	C	0.3985	0.0178	0.0018	3.415e-22
	WHR	30124842	rs979012	20	6623374	T	C	0.3637	0.0116	0.0018	7.855e-11
	WHR	30124842	rs11699316	20	25199992	A	G	0.1425	0.0143	0.0026	3.753e-08
	WHR	30124842	rs143384	20	34025756	A	G	0.5867	0.0155	0.0017	1.733e-19
	WHR	30124842	rs6130360	20	42010996	A	G	0.8485	0.0151	0.0025	1.133e-09
	WHR	30124842	rs2236519	20	45529571	A	G	0.3693	0.0212	0.0018	1.894e-30
	WHR	30124842	rs3092781	20	45789953	T	C	0.451	-0.0145	0.0017	1.915e-17
	WHR	30124842	rs6021889	20	50982870	A	G	0.7102	0.0203	0.0019	2.463e-27
	WHR	30124842	rs62206548	20	51708340	T	G	0.1732	-0.0171	0.0026	5.049e-11
	WHR	30124842	rs1328757	20	56135199	T	C	0.4743	0.0114	0.0018	1.693e-10
	WHR	30124842	rs2823096	21	16522082	A	G	0.8115	0.0128	0.0023	3.174e-08
	WHR	30124842	rs28451064	21	35593827	A	G	0.1268	0.0177	0.003	4.228e-09
	WHR	30124842	rs2836179	21	39544159	A	G	0.4137	-0.0132	0.0018	2.439e-13
	WHR	30124842	rs2838006	21	42653567	T	C	0.3563	-0.0109	0.0019	4.965e-09
	WHR	30124842	rs2294239	22	29449477	A	G	0.5683	0.02	0.0017	3.173e-31
	WHR	30124842	rs2235148	22	35664941	T	C	0.3617	0.0119	0.0018	9.233e-11
	WHR	30124842	rs34848977	22	38165587	A	G	0.2952	0.0119	0.0021	2.852e-08
	WHR	30124842	rs8141715	22	47214749	T	G	0.7545	-0.0136	0.002	1.454e-11
	WHR	25673412	rs1011731	1	172346548	A	G	0.5417	-0.019	0.0033	1.09999e-08
	WHR	25673412	rs1563355	1	219653101	C	T	0.6864	0.031	0.0044	1.69981e-12
	WHR	25673412	rs2765539	1	119549418	T	C	0.7083	0.027	0.0038	1.10002e-12
	WHR	25673412	rs929641	2	58792377	G	A	0.3833	-0.02	0.0033	4.20001e-09
	WHR	25673412	rs1128249	2	165528624	T	G	0.4417	-0.021	0.0034	1.6e-09
	WHR	25673412	rs1569135	2	188115398	G	A	0.4667	-0.024	0.0033	1e-12
	WHR	25673412	rs2972164	3	12334416	C	T	0.5	0.019	0.0033	2.39999e-08
	WHR	25673412	rs17451107	3	156797609	C	T	0.375	-0.023	0.0035	3.50026e-11
	WHR	25673412	rs9860730	3	64701146	G	A	0.2333	-0.023	0.0036	2.80001e-10
	WHR	25673412	rs459193	5	55806751	G	A	0.7833	-0.026	0.0038	6.00067e-12
	WHR	25673412	rs4715213	6	50911091	T	C	0.1	0.024	0.0044	4e-08
	WHR	25673412	rs9491696	6	127452639	G	C	0.525	0.038	0.0033	4.90004e-30
	WHR	25673412	rs998584	6	43757896	A	C	0.475	0.029	0.0037	5.00035e-15
	WHR	25673412	rs1294421	6	6743149	G	T	0.6	0.025	0.0034	6.89922e-14
	WHR	25673412	rs10245353	7	25858614	A	C	0.1833	0.027	0.0042	1.6e-10
	WHR	25673412	rs12549058	8	72492238	G	T	0.0583	0.04	0.0064	3.2e-10
	WHR	25673412	rs4929927	11	8658485	G	A	0.725	0.02	0.0034	7.59994e-09
	WHR	25673412	rs10783615	12	54349773	A	G	0.8667	-0.035	0.0049	7.00003e-13
	WHR	25673412	rs11048470	12	26487283	T	G	0.2333	0.025	0.0037	6.29941e-12
	WHR	25673412	rs1316952	12	124399550	C	T	0.1167	-0.028	0.0049	7.29995e-09
	WHR	25673412	rs17109256	14	79939993	A	G	0.275	0.023	0.0041	2.99999e-08
	WHR	25673412	rs1440372	15	67033151	C	T	0.7417	0.021	0.0037	7.59994e-09
	WHR	25673412	rs1121980	16	53809247	A	G	0.475	0.043	0.0033	1.29987e-38
	WHR	25673412	rs4640244	17	21284223	G	A	0.375	0.021	0.0037	3.09999e-08
	WHR	25673412	rs11663816	18	57876227	C	T	0.3167	0.025	0.0038	2.70023e-11
	WHR	25673412	rs2287019	19	46202172	T	C	0.15	-0.026	0.0045	4.30002e-09
	WHR	25673412	rs3786897	19	33893008	G	A	0.4083	0.022	0.0034	4.00037e-11
	WHR	25673412	rs16996700	20	50981945	C	T	0.3	-0.021	0.0037	1.6e-08
	WHR	25673412	rs2179129	22	29450923	G	A	0.45	-0.021	0.0034	1.2e-09
	Body fat percentage	29846171	rs10799778	1	23313353	G	T	0.833671	-0.0130789	0.00206635	2.5e-10
	Body fat percentage	29846171	rs17024393	1	110154688	C	T	0.025909	0.0474389	0.00485686	1.59993e-22
	Body fat percentage	29846171	rs11205303	1	149906413	C	T	0.406646	0.018328	0.00156672	1.29987e-31
	Body fat percentage	29846171	rs35154152	1	155172725	C	T	0.106824	-0.0177569	0.00249206	1e-12
	Body fat percentage	29846171	rs79518326	1	174946883	A	C	0.02864	-0.0322259	0.00466633	5.00035e-12
	Body fat percentage	29846171	rs9645335	1	194969572	T	C	0.367818	-0.00955748	0.00159404	2e-09
	Body fat percentage	29846171	rs1377184	1	215246432	T	A	0.748963	0.0127442	0.00178122	8.4004e-13
	Body fat percentage	29846171	rs12042959	1	243533273	G	A	0.143917	-0.0145771	0.00220294	3.69999e-11
	Body fat percentage	29846171	rs4908676	1	7737099	G	A	0.457718	0.00966112	0.00154844	4.39997e-10
	Body fat percentage	29846171	rs3765971	1	8445360	T	C	0.65847	-0.0102079	0.00162025	2.99999e-10
	Body fat percentage	29846171	rs7535438	1	42635359	A	C	0.290883	-0.00950812	0.00169742	2.1e-08
	Body fat percentage	29846171	rs6699744	1	72825144	T	A	0.616045	0.0142768	0.00158851	2.49977e-19
	Body fat percentage	29846171	rs12724928	1	113128931	C	T	0.20486	-0.0146759	0.00190484	1.29987e-14
	Body fat percentage	29846171	rs815163	1	190294726	C	T	0.563216	-0.00909072	0.00154941	4.39997e-09
	Body fat percentage	29846171	rs2678204	1	201800511	G	T	0.340185	0.0136291	0.00162387	4.70002e-17
	Body fat percentage	29846171	rs1318408	1	11925781	G	A	0.119506	0.0157919	0.00237893	3.19963e-11
	Body fat percentage	29846171	rs3766823	1	32197257	A	G	0.172004	0.0140143	0.00203896	6.29941e-12
	Body fat percentage	29846171	rs1284373	1	33355923	T	C	0.199214	-0.0108576	0.00192322	1.6e-08
	Body fat percentage	29846171	rs6693294	1	49879122	G	A	0.688566	-0.0136932	0.0016614	1.69981e-16
	Body fat percentage	29846171	rs1013293	1	62570321	A	G	0.430286	-0.0139271	0.00155866	4.10015e-19
	Body fat percentage	29846171	rs71658797	1	77967507	A	T	0.120747	0.0236276	0.00236585	1.69981e-23
	Body fat percentage	29846171	rs6688826	1	80812329	C	T	0.298206	0.0105922	0.0016789	2.80001e-10
	Body fat percentage	29846171	rs2802774	1	203527812	A	C	0.547302	0.0105954	0.00156929	1.50003e-11
	Body fat percentage	29846171	rs12072739	1	98315893	G	A	0.224584	0.0134145	0.00184627	3.69999e-13
	Body fat percentage	29846171	rs12402939	1	150615094	C	A	0.392363	-0.0101759	0.00157772	1.09999e-10
	Body fat percentage	29846171	rs2785988	1	219744138	A	C	0.297382	0.0210728	0.00168127	4.90004e-36
	Body fat percentage	29846171	rs72634814	1	1538046	A	G	0.345475	-0.0128866	0.00169042	2.49977e-14
	Body fat percentage	29846171	rs2640465	1	29569645	G	A	0.902017	0.0158823	0.00259576	9.40005e-10
	Body fat percentage	29846171	rs2984618	1	47690438	T	G	0.416215	0.0117369	0.0015617	5.70033e-14
	Body fat percentage	29846171	rs11208779	1	66417145	C	G	0.528878	0.010317	0.00154445	2.39994e-11
	Body fat percentage	29846171	rs11165643	1	96924097	T	C	0.590144	0.0146762	0.00156269	5.90065e-21
	Body fat percentage	29846171	rs11119208	1	209211968	G	A	0.614902	-0.00965759	0.00157945	9.69996e-10
	Body fat percentage	29846171	rs11122450	1	230301811	G	T	0.611689	-0.0101571	0.00157943	1.29999e-10
	Body fat percentage	29846171	rs76856798	1	243922215	T	C	0.018465	0.0322372	0.00573378	1.89998e-08
	Body fat percentage	29846171	rs13026103	2	16611534	A	G	0.74098	0.00961952	0.00175567	4.30002e-08
	Body fat percentage	29846171	rs1456014	2	46899742	G	A	0.205602	-0.0150933	0.00190234	2.09991e-15
	Body fat percentage	29846171	rs13408397	2	69582028	T	C	0.411055	-0.0130723	0.0015614	5.70033e-17
	Body fat percentage	29846171	rs6749911	2	105962339	A	G	0.126972	0.0126967	0.00230925	3.79997e-08
	Body fat percentage	29846171	rs429343	2	147903382	G	A	0.576575	-0.0111228	0.00155872	9.60064e-13
	Body fat percentage	29846171	rs1453055	2	181329491	A	G	0.273355	0.0126532	0.00173398	2.90001e-13
	Body fat percentage	29846171	rs10209821	2	228980358	T	C	0.342612	0.0123638	0.0016188	2.19989e-14
	Body fat percentage	29846171	rs6744646	2	628504	G	A	0.828299	0.028139	0.00203811	2.29985e-43
	Body fat percentage	29846171	rs6752378	2	25150116	A	C	0.486256	0.0224027	0.00153822	4.79954e-48
	Body fat percentage	29846171	rs12475388	2	27039792	A	G	0.485685	-0.00988584	0.00154662	1.6e-10
	Body fat percentage	29846171	rs10175266	2	36784987	G	A	0.368852	0.0125399	0.00159364	3.59998e-15
	Body fat percentage	29846171	rs10187101	2	50742227	T	C	0.363611	-0.010248	0.00159844	1.40001e-10
	Body fat percentage	29846171	rs1861410	2	58933591	T	C	0.555344	-0.0135852	0.0015523	2.09991e-18
	Body fat percentage	29846171	rs396354	2	86850022	C	T	0.715662	-0.00986214	0.00170937	8e-09
	Body fat percentage	29846171	rs441792	2	105404221	G	A	0.486601	0.0119298	0.00154217	1e-14
	Body fat percentage	29846171	rs13389219	2	165528876	T	C	0.392441	0.0170899	0.00157313	1.69981e-27
	Body fat percentage	29846171	rs6754292	2	217614584	T	C	0.644629	-0.00932639	0.00161898	8.40001e-09
	Body fat percentage	29846171	rs7575523	2	59335104	G	T	0.603242	-0.0153971	0.00157743	1.69981e-22
	Body fat percentage	29846171	rs2692741	2	76185292	C	G	0.367194	0.00909731	0.0016107	1.6e-08
	Body fat percentage	29846171	rs11677541	2	165429235	A	G	0.535271	-0.00923656	0.00154968	2.5e-09
	Body fat percentage	29846171	rs3754963	2	166185707	T	A	0.255074	-0.0114802	0.00176393	7.59976e-11
	Body fat percentage	29846171	rs7598246	2	172866359	C	T	0.583694	0.0085494	0.00156226	4.39997e-08
	Body fat percentage	29846171	rs72917533	2	175238924	C	T	0.185499	-0.0138669	0.0019837	2.70023e-12
	Body fat percentage	29846171	rs6750646	2	193872415	T	C	0.201154	-0.0117765	0.00192871	1e-09
	Body fat percentage	29846171	rs4482463	2	205375909	A	C	0.923053	-0.0211076	0.00289361	2.99985e-13
	Body fat percentage	29846171	rs3791709	2	212286934	T	A	0.282417	0.0103311	0.00171169	1.6e-09
	Body fat percentage	29846171	rs12619178	2	100838157	T	C	0.400829	-0.0144544	0.0015682	2.99985e-20
	Body fat percentage	29846171	rs12053559	2	138416391	G	T	0.471201	0.00856437	0.00154317	2.90001e-08
	Body fat percentage	29846171	rs56328878	2	159459040	A	C	0.267194	-0.00975461	0.00173683	2e-08
	Body fat percentage	29846171	rs62190394	2	230624929	T	C	0.317033	0.0151644	0.00165383	4.79954e-20
	Body fat percentage	29846171	rs2702123	2	24562699	C	T	0.086	-0.0152608	0.00274222	2.59998e-08
	Body fat percentage	29846171	rs2888778	2	41608611	G	T	0.652153	0.00998353	0.00161504	6.29999e-10
	Body fat percentage	29846171	rs58120873	2	47313562	A	G	0.08686	-0.0163391	0.00274979	2.80001e-09
	Body fat percentage	29846171	rs4547574	2	48541003	T	A	0.227697	-0.0105978	0.00183563	7.79992e-09
	Body fat percentage	29846171	rs10496731	2	135597628	G	T	0.374905	-0.0115311	0.00158686	3.69999e-13
	Body fat percentage	29846171	rs2943653	2	227047771	T	C	0.672855	-0.0155134	0.00163892	2.90001e-21
	Body fat percentage	29846171	rs1801282	3	12393125	G	C	0.119535	0.0301151	0.0023675	4.60045e-37
	Body fat percentage	29846171	rs33503	3	42427957	A	G	0.805882	-0.0134993	0.00194516	3.90032e-12
	Body fat percentage	29846171	rs1436348	3	104612668	G	A	0.582718	0.0107963	0.00156132	4.70002e-12
	Body fat percentage	29846171	rs1964675	3	136114945	T	C	0.711087	0.0096786	0.00170107	1.29999e-08
	Body fat percentage	29846171	rs262953	3	183467986	A	G	0.625978	-0.0102573	0.00159162	1.2e-10
	Body fat percentage	29846171	rs2960420	3	12314512	G	C	0.350731	-0.00912091	0.00162066	1.79999e-08
	Body fat percentage	29846171	rs17639996	3	61269668	A	G	0.150071	-0.0143309	0.00216477	3.59998e-11
	Body fat percentage	29846171	rs114295766	3	99356361	T	A	0.069527	-0.0195859	0.00321452	1.09999e-09
	Body fat percentage	29846171	rs957919	3	131629716	T	C	0.278023	0.0138914	0.00171911	6.4003e-16
	Body fat percentage	29846171	rs4894808	3	171833266	C	G	0.40013	-0.0100803	0.00160438	3.29997e-10
	Body fat percentage	29846171	rs9865173	3	44016658	A	T	0.703199	-0.0120222	0.00168776	1.10002e-12
	Body fat percentage	29846171	rs7630228	3	71681487	C	T	0.434322	-0.0108516	0.0015618	3.69999e-12
	Body fat percentage	29846171	rs76345589	3	84185140	G	C	0.067492	-0.0198865	0.00308056	1.09999e-10
	Body fat percentage	29846171	rs28672845	3	88270627	C	A	0.839976	0.0115052	0.00209731	4.09996e-08
	Body fat percentage	29846171	rs17016133	3	25313167	C	T	0.130053	-0.0137367	0.00229121	2e-09
	Body fat percentage	29846171	rs9843653	3	49920571	C	T	0.51154	0.0167794	0.00154077	1.29987e-27
	Body fat percentage	29846171	rs3911063	3	85906928	C	T	0.322	-0.0121841	0.00165127	1.59993e-13
	Body fat percentage	29846171	rs1454687	3	94038085	G	C	0.51535	-0.0135392	0.00153973	1.50003e-18
	Body fat percentage	29846171	rs9814758	3	123062657	G	T	0.355786	-0.0136044	0.00161607	3.80014e-17
	Body fat percentage	29846171	rs2291127	3	138122477	T	C	0.156234	-0.0137926	0.00211992	7.70016e-11
	Body fat percentage	29846171	rs1568488	3	153657951	C	G	0.594863	0.0117289	0.00158106	1.20005e-13
	Body fat percentage	29846171	rs529200	3	173114305	G	A	0.527782	0.0106966	0.00154338	4.19952e-12
	Body fat percentage	29846171	rs6782581	3	196979106	G	C	0.439266	-0.0101996	0.00155143	4.90004e-11
	Body fat percentage	29846171	rs11129660	3	35695961	T	C	0.209783	0.0110275	0.00189369	5.80003e-09
	Body fat percentage	29846171	rs1799923	3	42306294	G	A	0.886606	0.0140939	0.00242625	6.29999e-09
	Body fat percentage	29846171	rs12639116	3	62434127	T	C	0.096558	-0.0161252	0.00262251	7.79992e-10
	Body fat percentage	29846171	rs2371767	3	64718258	C	G	0.277759	0.0117998	0.00171613	6.20012e-12
	Body fat percentage	29846171	rs9289630	3	141178670	C	G	0.38912	0.0123827	0.00158474	5.60015e-15
	Body fat percentage	29846171	rs4320040	3	157884946	G	T	0.560267	-0.0101838	0.00154798	4.70002e-11
	Body fat percentage	29846171	rs13064797	3	173656059	A	G	0.205187	-0.0108506	0.00190707	1.29999e-08
	Body fat percentage	29846171	rs75135487	3	185805294	G	C	0.136931	-0.0144347	0.00223876	1.09999e-10
	Body fat percentage	29846171	rs73213501	4	28514830	C	A	0.171839	-0.0152527	0.00204286	8.19974e-14
	Body fat percentage	29846171	rs28651380	4	34773227	G	A	0.281193	0.0104262	0.00171657	1.2e-09
	Body fat percentage	29846171	rs6843910	4	83150787	A	T	0.45449	-0.0104169	0.00155088	1.9002e-11
	Body fat percentage	29846171	rs1086103	4	145920099	A	C	0.045775	-0.021384	0.00368848	6.69993e-09
	Body fat percentage	29846171	rs4690324	4	960081	A	G	0.823217	-0.0126754	0.00202574	3.89996e-10
	Body fat percentage	29846171	rs113503736	4	19204890	G	T	0.223372	-0.0102974	0.00185568	2.90001e-08
	Body fat percentage	29846171	rs7680610	4	24118165	G	A	0.652245	0.0089709	0.00163023	3.69999e-08
	Body fat percentage	29846171	rs6840236	4	56289785	C	T	0.464881	0.0121284	0.00154596	4.30031e-15
	Body fat percentage	29846171	rs1229984	4	100239319	C	T	0.972781	0.0310059	0.00467505	3.29989e-11
	Body fat percentage	29846171	rs10938397	4	45182527	G	A	0.4343	0.0201696	0.00155596	1.99986e-38
	Body fat percentage	29846171	rs3113509	4	52932825	T	C	0.731962	-0.0107277	0.00174038	7.10003e-10
	Body fat percentage	29846171	rs2276936	4	89726283	C	A	0.470368	-0.0123522	0.00154228	1.20005e-15
	Body fat percentage	29846171	rs34656389	4	96153214	G	A	0.367474	0.0103136	0.00159872	1.09999e-10
	Body fat percentage	29846171	rs13107325	4	103188709	T	C	0.074871	0.0323745	0.00292921	2.09991e-28
	Body fat percentage	29846171	rs2192527	4	18329824	G	A	0.465502	0.0141172	0.00154567	6.59933e-20
	Body fat percentage	29846171	rs13132853	4	38680015	G	A	0.360225	-0.00936528	0.00161107	6.1e-09
	Body fat percentage	29846171	rs112710809	4	73550401	T	C	0.063535	0.0210464	0.00319585	4.49987e-11
	Body fat percentage	29846171	rs6847975	4	80812960	A	G	0.35617	0.0113515	0.00161543	2.09991e-12
	Body fat percentage	29846171	rs4398538	4	130724740	C	T	0.642513	-0.010008	0.00161101	5.19996e-10
	Body fat percentage	29846171	rs1724557	4	137094048	A	C	0.586755	-0.0110497	0.0015726	2.09991e-12
	Body fat percentage	29846171	rs57800857	4	140863365	C	A	0.3649	-0.0133302	0.00160952	1.20005e-16
	Body fat percentage	29846171	rs17820010	5	50384662	G	T	0.295596	0.0124473	0.00168847	1.69981e-13
	Body fat percentage	29846171	rs252749	5	77389973	A	G	0.245982	-0.0102553	0.00178627	9.40005e-09
	Body fat percentage	29846171	rs1503526	5	63020706	C	T	0.47999	0.0113767	0.00154191	1.59993e-13
	Body fat percentage	29846171	rs40071	5	107496102	C	T	0.179498	-0.014887	0.00201352	1.39991e-13
	Body fat percentage	29846171	rs347551	5	119389031	G	C	0.472318	0.00988966	0.00156805	2.80001e-10
	Body fat percentage	29846171	rs812949	5	170506141	C	T	0.729218	0.0133557	0.00173358	1.29987e-14
	Body fat percentage	29846171	rs1991002	5	52848593	G	T	0.495176	-0.0100728	0.00154583	7.19946e-11
	Body fat percentage	29846171	rs10050620	5	63927239	T	C	0.325382	-0.0103073	0.00164616	3.79997e-10
	Body fat percentage	29846171	rs7707394	5	74472939	A	G	0.357305	-0.0126609	0.00160546	3.10027e-15
	Body fat percentage	29846171	rs7442885	5	87682877	G	C	0.214136	-0.0128176	0.00188108	9.49948e-12
	Body fat percentage	29846171	rs34483452	5	87986314	A	C	0.13631	0.0245244	0.00226433	2.49977e-27
	Body fat percentage	29846171	rs6875585	5	95593462	C	A	0.670422	0.011204	0.00164464	9.60064e-12
	Body fat percentage	29846171	rs13436840	5	157926656	T	C	0.265069	0.0136415	0.0017496	6.29941e-15
	Body fat percentage	29846171	rs34580448	5	82810884	C	T	0.041248	-0.0308051	0.00388142	2.09991e-15
	Body fat percentage	29846171	rs396755	5	104022239	G	C	0.571071	-0.0102893	0.00155919	4.10015e-11
	Body fat percentage	29846171	rs7704382	5	112448114	G	C	0.433417	0.0101719	0.00155683	6.4003e-11
	Body fat percentage	29846171	rs12658319	5	153551892	T	C	0.299121	0.0107194	0.0016852	2e-10
	Body fat percentage	29846171	rs256904	5	55810305	T	A	0.746327	-0.0111835	0.00176815	2.5e-10
	Body fat percentage	29846171	rs74288880	5	59275800	T	C	0.114819	-0.0135582	0.00241631	2e-08
	Body fat percentage	29846171	rs2307111	5	75003678	C	T	0.39509	-0.0171461	0.00157693	1.50003e-27
	Body fat percentage	29846171	rs13174863	5	139080745	G	A	0.14814	0.0128832	0.00218539	3.69999e-09
	Body fat percentage	29846171	rs2190788	5	144484261	T	G	0.319702	0.0110461	0.00166011	2.90001e-11
	Body fat percentage	29846171	rs34338229	6	15370313	A	G	0.332008	0.00897307	0.00164195	4.60002e-08
	Body fat percentage	29846171	rs1322842	6	20488897	G	A	0.609473	-0.0114888	0.00158746	4.60045e-13
	Body fat percentage	29846171	rs62413414	6	80310375	T	C	0.151703	0.0126824	0.00214424	3.29997e-09
	Body fat percentage	29846171	rs4959613	6	1835403	A	C	0.594024	0.00955622	0.00161789	3.50002e-09
	Body fat percentage	29846171	rs9358912	6	26211146	T	G	0.27332	-0.0232653	0.00172866	2.70023e-41
	Body fat percentage	29846171	rs1624064	6	26378681	C	T	0.420353	-0.0106391	0.00156343	1e-11
	Body fat percentage	29846171	rs2178899	6	31606756	T	A	0.128827	-0.0191217	0.002297	8.49963e-17
	Body fat percentage	29846171	rs998584	6	43757896	A	C	0.482871	-0.00938942	0.00154401	1.2e-09
	Body fat percentage	29846171	rs72892910	6	50816887	T	G	0.172194	0.0221404	0.00204337	2.29985e-27
	Body fat percentage	29846171	rs9321191	6	130165691	C	T	0.1994	-0.0108699	0.0019277	1.7e-08
	Body fat percentage	29846171	rs4709745	6	164105984	C	T	0.307185	0.00934269	0.00167115	2.30001e-08
	Body fat percentage	29846171	rs6927268	6	108865663	G	T	0.206332	-0.0138777	0.00190462	3.19963e-13
	Body fat percentage	29846171	rs2182717	6	120219180	A	G	0.691021	0.010121	0.00167361	1.5e-09
	Body fat percentage	29846171	rs2814993	6	34618893	A	G	0.13976	0.0259158	0.00221742	1.50003e-31
	Body fat percentage	29846171	rs7773916	6	70339118	T	C	0.213136	-0.0109353	0.00188165	6.19998e-09
	Body fat percentage	29846171	rs35523808	6	75834971	A	T	0.049077	0.0204619	0.0036589	2.19999e-08
	Body fat percentage	29846171	rs9372414	6	97764299	T	C	0.347629	-0.00933072	0.00162144	8.70001e-09
	Body fat percentage	29846171	rs1906252	6	98550289	A	C	0.484388	-0.0161687	0.00154706	1.39991e-25
	Body fat percentage	29846171	rs17681686	6	40367138	C	G	0.30483	0.0136226	0.00165383	1.80011e-16
	Body fat percentage	29846171	rs2499468	6	51809081	A	C	0.650982	0.0100294	0.00161777	5.69994e-10
	Body fat percentage	29846171	rs240999	6	111578490	T	G	0.840258	-0.0120088	0.00210945	1.2e-08
	Body fat percentage	29846171	rs853961	6	127003464	T	G	0.505909	0.0122048	0.00154046	2.29985e-15
	Body fat percentage	29846171	rs9389857	6	141372966	T	C	0.052433	0.0198061	0.00346457	1.09999e-08
	Body fat percentage	29846171	rs7762794	6	153380228	G	A	0.285523	0.00930584	0.00170461	4.79999e-08
	Body fat percentage	29846171	rs55810445	7	2103739	T	C	0.151196	-0.0140163	0.00215528	7.89951e-11
	Body fat percentage	29846171	rs7796825	7	14317417	A	G	0.825769	0.0113141	0.00203645	2.80001e-08
	Body fat percentage	29846171	rs10259620	7	27202289	G	A	0.787159	-0.0139877	0.00189659	1.59993e-13
	Body fat percentage	29846171	rs17172722	7	46620312	T	C	0.418942	-0.010769	0.0015641	5.79963e-12
	Body fat percentage	29846171	rs6948959	7	50697051	A	G	0.744356	-0.0105935	0.00177956	2.59998e-09
	Body fat percentage	29846171	rs4496901	7	104898337	T	G	0.65522	-0.00954008	0.00162185	4e-09
	Body fat percentage	29846171	rs4722398	7	3125220	T	C	0.13612	0.0143436	0.00224286	1.6e-10
	Body fat percentage	29846171	rs6973656	7	77422583	G	A	0.397021	0.00928324	0.00157441	3.69999e-09
	Body fat percentage	29846171	rs6977416	7	150542711	A	G	0.334244	-0.0118159	0.00164828	7.59976e-13
	Body fat percentage	29846171	rs798549	7	2760750	A	C	0.730794	-0.00992339	0.00174424	1.29999e-08
	Body fat percentage	29846171	rs215669	7	32378979	A	G	0.611659	-0.012096	0.00158845	2.60016e-14
	Body fat percentage	29846171	rs2192649	7	78126279	G	T	0.500777	0.00852919	0.00155109	3.79997e-08
	Body fat percentage	29846171	rs17704028	7	95140031	T	C	0.147192	-0.0146575	0.00217921	1.69981e-11
	Body fat percentage	29846171	rs7789056	7	112908269	A	G	0.563037	-0.0127186	0.00155559	2.90001e-16
	Body fat percentage	29846171	rs12538435	7	71437104	G	A	0.261821	-0.0109846	0.00175319	3.69999e-10
	Body fat percentage	29846171	rs972283	7	130466854	G	A	0.511944	-0.0143133	0.00154037	1.50003e-20
	Body fat percentage	29846171	rs62443626	7	39056649	A	G	0.463946	-0.0106141	0.00155316	8.30042e-12
	Body fat percentage	29846171	rs4718964	7	70038969	T	G	0.413126	0.0111105	0.00157055	1.50003e-12
	Body fat percentage	29846171	rs12375196	7	103416541	A	C	0.424277	0.0102996	0.00156914	5.19996e-11
	Body fat percentage	29846171	rs12670456	7	122102781	G	A	0.301754	0.00941089	0.00168003	2.1e-08
	Body fat percentage	29846171	rs10245306	7	158029340	C	G	0.685981	0.00917484	0.00167492	4.30002e-08
	Body fat percentage	29846171	rs11786089	8	21975521	G	A	0.459661	0.0112967	0.00154993	3.10027e-13
	Body fat percentage	29846171	rs10100245	8	77226919	A	G	0.564497	0.0152146	0.00155645	1.39991e-22
	Body fat percentage	29846171	rs1559900	8	14207321	T	C	0.286141	0.00986943	0.00170532	7.10003e-09
	Body fat percentage	29846171	rs2954033	8	126493746	G	A	0.695224	0.0124143	0.00167398	1.20005e-13
	Body fat percentage	29846171	rs117176448	8	27261138	G	C	0.096175	0.0172978	0.00261256	3.59998e-11
	Body fat percentage	29846171	rs4876611	8	116671848	G	A	0.720188	0.0173998	0.00171871	4.30031e-24
	Body fat percentage	29846171	rs1808629	8	73435964	A	G	0.685441	-0.01632	0.00166697	1.20005e-22
	Body fat percentage	29846171	rs1813039	8	76295984	A	G	0.709746	0.0103333	0.00170753	1.40001e-09
	Body fat percentage	29846171	rs13249935	8	143611456	C	T	0.366657	0.00954133	0.00161413	3.40001e-09
	Body fat percentage	29846171	rs72703757	8	144505785	C	G	0.198824	0.0115499	0.00194851	3.09999e-09
	Body fat percentage	29846171	rs28714450	8	9777555	T	C	0.675249	-0.0101175	0.00165029	8.70001e-10
	Body fat percentage	29846171	rs1421334	8	30865733	C	A	0.54884	-0.0113003	0.00155717	4.00037e-13
	Body fat percentage	29846171	rs7463186	8	87517201	G	A	0.516044	0.0088055	0.00154188	1.09999e-08
	Body fat percentage	29846171	rs7843109	8	112360702	T	C	0.688667	0.0103657	0.00166877	5.19996e-10
	Body fat percentage	29846171	rs4466418	8	126323787	A	G	0.562278	0.00997781	0.00155638	1.40001e-10
	Body fat percentage	29846171	rs11782074	8	142617096	T	G	0.383624	0.0106691	0.00161125	3.59998e-11
	Body fat percentage	29846171	rs10116857	9	16595649	A	C	0.061826	-0.0219296	0.00320576	7.89951e-12
	Body fat percentage	29846171	rs7027304	9	129408290	T	C	0.652657	0.011578	0.0016271	1.10002e-12
	Body fat percentage	29846171	rs55924785	9	136929586	T	C	0.164678	-0.0123455	0.00207928	2.90001e-09
	Body fat percentage	29846171	rs10756798	9	16739763	T	C	0.642437	-0.0140265	0.00160866	2.80027e-18
	Body fat percentage	29846171	rs17770336	9	28414625	T	C	0.322448	0.0154638	0.00164622	5.79963e-21
	Body fat percentage	29846171	rs41307479	9	116082647	G	C	0.220577	0.0124051	0.00185992	2.60016e-11
	Body fat percentage	29846171	rs12376870	9	117890567	A	G	0.237663	-0.0110309	0.00181676	1.29999e-09
	Body fat percentage	29846171	rs7046679	9	124638934	G	C	0.678548	-0.00914252	0.00165304	3.2e-08
	Body fat percentage	29846171	rs10867315	9	81574729	A	G	0.190594	-0.0111522	0.00196791	1.5e-08
	Body fat percentage	29846171	rs3923501	9	103065884	T	C	0.475818	0.0102177	0.00154181	3.40017e-11
	Body fat percentage	29846171	rs16916303	9	30823761	G	A	0.11977	-0.0143754	0.00240082	2.1e-09
	Body fat percentage	29846171	rs7357754	9	92207308	G	A	0.500129	0.0116159	0.00154667	5.90065e-14
	Body fat percentage	29846171	rs10959841	9	11469190	C	T	0.387368	-0.00911255	0.00158643	9.20005e-09
	Body fat percentage	29846171	rs13292699	9	15910044	C	A	0.433725	-0.0200044	0.0015583	1e-37
	Body fat percentage	29846171	rs4837119	9	129672095	A	T	0.517271	-0.0101722	0.00154703	4.90004e-11
	Body fat percentage	29846171	rs10999460	10	72428283	T	C	0.265521	0.016885	0.00175383	6.09958e-22
	Body fat percentage	29846171	rs2172131	10	133978962	C	T	0.578543	-0.0110832	0.00156255	1.29987e-12
	Body fat percentage	29846171	rs2002023	10	76848524	T	C	0.409059	0.0102433	0.00157002	6.79986e-11
	Body fat percentage	29846171	rs482787	10	99767024	C	T	0.325766	0.0092676	0.00164764	1.89998e-08
	Body fat percentage	29846171	rs41310284	10	102447647	A	C	0.101004	-0.0201214	0.00257596	5.70033e-15
	Body fat percentage	29846171	rs16934748	10	33970319	C	T	0.150341	0.0128932	0.00215901	2.30001e-09
	Body fat percentage	29846171	rs6480350	10	70396822	C	T	0.575106	-0.00953851	0.00156462	1.09999e-09
	Body fat percentage	29846171	rs10510025	10	118650996	T	C	0.24708	0.0129238	0.00179232	5.60015e-13
	Body fat percentage	29846171	rs11245344	10	126418782	T	C	0.571137	0.00937385	0.00156054	1.89998e-09
	Body fat percentage	29846171	rs67609008	10	126640936	C	T	0.283593	0.0113458	0.00171702	3.90032e-11
	Body fat percentage	29846171	rs7893571	10	16750129	T	G	0.665915	0.0100326	0.00163856	9.20005e-10
	Body fat percentage	29846171	rs10788497	10	88127995	C	G	0.499616	0.0103873	0.00154427	1.69981e-11
	Body fat percentage	29846171	rs2274224	10	96039597	C	G	0.435459	-0.0159065	0.00155477	1.39991e-24
	Body fat percentage	29846171	rs11012732	10	21830104	G	A	0.331719	0.0166039	0.00163819	3.80014e-24
	Body fat percentage	29846171	rs7124681	11	47529947	A	C	0.408419	0.0222563	0.0015648	6.59933e-46
	Body fat percentage	29846171	rs719802	11	113234679	C	T	0.6144	-0.0115343	0.0015826	3.10027e-13
	Body fat percentage	29846171	rs61910767	11	134515899	T	C	0.164197	-0.0142941	0.00208312	6.79986e-12
	Body fat percentage	29846171	rs11030016	11	27487992	T	C	0.739777	0.0132564	0.001761	5.19996e-14
	Body fat percentage	29846171	rs685149	11	57657413	G	A	0.645411	-0.00954107	0.00161396	3.40001e-09
	Body fat percentage	29846171	rs479018	11	66060546	A	G	0.332499	-0.0144775	0.00166392	3.29989e-18
	Body fat percentage	29846171	rs7942368	11	76465362	T	C	0.217538	-0.0105396	0.00189331	2.59998e-08
	Body fat percentage	29846171	rs1605898	11	85168172	A	T	0.837607	0.0129238	0.00209124	6.4e-10
	Body fat percentage	29846171	rs2508782	11	94269813	G	A	0.569716	0.00937803	0.00155792	1.7e-09
	Body fat percentage	29846171	rs11222371	11	130745719	T	C	0.409234	0.0118153	0.00156853	5.00035e-14
	Body fat percentage	29846171	rs1881505	11	1483177	C	T	0.943033	-0.0191979	0.00335242	1e-08
	Body fat percentage	29846171	rs11022718	11	13268144	T	C	0.202968	-0.0107504	0.00193009	2.5e-08
	Body fat percentage	29846171	rs1782508	11	30243795	G	C	0.655489	-0.00913519	0.00162015	1.7e-08
	Body fat percentage	29846171	rs59227842	11	43692423	G	A	0.311468	0.0170384	0.00167907	3.40017e-24
	Body fat percentage	29846171	rs657685	11	118912982	C	G	0.456088	-0.00989059	0.00154908	1.7e-10
	Body fat percentage	29846171	rs885114	11	8678756	A	G	0.275581	-0.0146358	0.00172806	2.49977e-17
	Body fat percentage	29846171	rs2957678	11	10407955	C	T	0.498199	0.0116378	0.00154184	4.40048e-14
	Body fat percentage	29846171	rs11030108	11	27695464	G	A	0.679962	-0.0185028	0.00165098	3.80014e-29
	Body fat percentage	29846171	rs55707359	11	46159333	G	T	0.015449	0.0375397	0.00633223	3.09999e-09
	Body fat percentage	29846171	rs10896012	11	65278461	C	T	0.217394	0.0115223	0.00187372	7.79992e-10
	Body fat percentage	29846171	rs61903695	11	89922417	G	A	0.254879	0.0118139	0.00177153	2.60016e-11
	Body fat percentage	29846171	rs12419272	11	117015516	G	C	0.056932	0.0206723	0.00333136	5.49997e-10
	Body fat percentage	29846171	rs7925725	11	131449365	C	A	0.411245	0.0111592	0.00156858	1.10002e-12
	Body fat percentage	29846171	rs10505836	12	19288508	C	A	0.860003	0.0128411	0.00223802	9.59997e-09
	Body fat percentage	29846171	rs4759318	12	54420098	T	C	0.362201	0.0104428	0.00160707	8.10028e-11
	Body fat percentage	29846171	rs2731238	12	90559598	T	G	0.067529	-0.0218753	0.00336997	8.49963e-11
	Body fat percentage	29846171	rs11105842	12	91243910	A	G	0.367542	-0.0101643	0.00160647	2.5e-10
	Body fat percentage	29846171	rs7972728	12	123076778	A	C	0.73765	0.0167619	0.00175434	1.20005e-21
	Body fat percentage	29846171	rs2108635	12	2159556	G	A	0.338522	0.00983786	0.00163453	1.79999e-09
	Body fat percentage	29846171	rs7132908	12	50263148	A	G	0.38447	0.0197321	0.00158551	1.50003e-35
	Body fat percentage	29846171	rs2111281	12	108165360	C	A	0.366942	0.0115537	0.00160056	5.30029e-13
	Body fat percentage	29846171	rs75412871	12	121709430	T	C	0.051916	-0.0216364	0.00347856	5e-10
	Body fat percentage	29846171	rs7133378	12	124409502	A	G	0.319439	0.0185779	0.00165616	3.29989e-29
	Body fat percentage	29846171	rs3764002	12	108618630	T	C	0.261517	-0.0186517	0.00175335	1.99986e-26
	Body fat percentage	29846171	rs74576293	12	3351169	C	T	0.089728	-0.0204973	0.002693	2.70023e-14
	Body fat percentage	29846171	rs4762951	12	20543307	G	A	0.780444	-0.0113662	0.00186311	1.09999e-09
	Body fat percentage	29846171	rs1350429	12	41819131	G	A	0.480306	0.00973719	0.00154554	2.99999e-10
	Body fat percentage	29846171	rs11062595	12	3367760	G	C	0.09222	-0.0153041	0.00266658	9.49992e-09
	Body fat percentage	29846171	rs7960609	12	18161569	G	A	0.326919	0.00918558	0.00164856	2.5e-08
	Body fat percentage	29846171	rs7975187	12	60964108	G	A	0.213862	0.0115294	0.00188095	8.79995e-10
	Body fat percentage	29846171	rs61754230	12	72179446	T	C	0.019711	0.0312346	0.00554241	1.7e-08
	Body fat percentage	29846171	rs704061	12	89771903	C	T	0.455038	0.0136927	0.00154796	9.09913e-19
	Body fat percentage	29846171	rs7966251	12	103731395	A	G	0.255023	-0.00981406	0.00177103	2.99999e-08
	Body fat percentage	29846171	rs78296744	12	122479308	A	G	0.272344	-0.0132887	0.00173423	1.80011e-14
	Body fat percentage	29846171	rs11619722	13	27998600	C	T	0.300933	-0.0108221	0.00168444	1.29999e-10
	Body fat percentage	29846171	rs9568867	13	54107352	A	G	0.129188	0.0193443	0.00231898	7.29962e-17
	Body fat percentage	29846171	rs6491427	13	99113166	G	A	0.289013	-0.013993	0.00170162	1.99986e-16
	Body fat percentage	29846171	rs76115890	13	91993627	C	T	0.117876	-0.0139023	0.00241521	8.60003e-09
	Body fat percentage	29846171	rs56399737	13	33381721	T	C	0.44917	-0.0118589	0.00155668	2.60016e-14
	Body fat percentage	29846171	rs7321331	13	31015138	A	G	0.742296	0.0107397	0.00177343	1.40001e-09
	Body fat percentage	29846171	rs17055384	13	59285126	T	C	0.182952	-0.0123469	0.00200425	7.29995e-10
	Body fat percentage	29846171	rs61969510	13	86484025	C	T	0.279026	0.0127422	0.00173502	2.09991e-13
	Body fat percentage	29846171	rs11619393	13	20262266	C	T	0.144968	0.0146332	0.00219293	2.49977e-11
	Body fat percentage	29846171	rs7987928	13	54372377	A	G	0.799871	-0.0138119	0.00193112	8.49963e-13
	Body fat percentage	29846171	rs6561937	13	58257667	A	T	0.753684	-0.0117153	0.00179629	6.89922e-11
	Body fat percentage	29846171	rs1441264	13	79580919	A	G	0.59371	0.0119959	0.00160493	7.8001e-14
	Body fat percentage	29846171	rs2243928	13	111981707	G	C	0.648983	-0.0120426	0.00163641	1.9002e-13
	Body fat percentage	29846171	rs2481899	14	56460686	G	A	0.551171	0.00930927	0.00156135	2.5e-09
	Body fat percentage	29846171	rs12890931	14	69753369	G	T	0.362416	0.0120832	0.00161524	7.39946e-14
	Body fat percentage	29846171	rs6575340	14	94023972	A	G	0.636023	0.0133993	0.00160775	7.8001e-17
	Body fat percentage	29846171	rs61986205	14	41271485	G	A	0.082024	0.0189406	0.00283307	2.29985e-11
	Body fat percentage	29846171	rs72681698	14	51207741	C	T	0.010721	-0.052548	0.00748992	2.29985e-12
	Body fat percentage	29846171	rs217672	14	62361021	C	A	0.27173	0.0129295	0.00173907	1e-13
	Body fat percentage	29846171	rs12432026	14	75282116	G	T	0.540113	0.00996462	0.00154621	1.2e-10
	Body fat percentage	29846171	rs72697297	14	93069989	C	T	0.179917	-0.0153167	0.00203008	4.49987e-14
	Body fat percentage	29846171	rs10146997	14	79945162	G	A	0.221871	0.018731	0.00185697	6.29941e-24
	Body fat percentage	29846171	rs10144067	14	93885198	T	C	0.59128	0.0100925	0.00158231	1.79999e-10
	Body fat percentage	29846171	rs9788550	14	29681138	C	G	0.24751	-0.0158356	0.00179488	1.10002e-18
	Body fat percentage	29846171	rs61975147	14	59416558	C	T	0.167185	-0.0142041	0.00207301	7.29962e-12
	Body fat percentage	29846171	rs3803286	14	103246470	G	A	0.666725	-0.0115932	0.00163624	1.39991e-12
	Body fat percentage	29846171	rs17522122	14	33302882	T	G	0.471197	0.0126085	0.00155155	4.40048e-16
	Body fat percentage	29846171	rs2165991	15	53101700	G	A	0.253707	0.0117936	0.00178131	3.59998e-11
	Body fat percentage	29846171	rs2415142	15	73431600	G	T	0.548783	0.0133595	0.00155278	7.70016e-18
	Body fat percentage	29846171	rs3817428	15	89415247	G	C	0.265007	-0.0152755	0.00174905	2.49977e-18
	Body fat percentage	29846171	rs72767957	15	99240793	G	A	0.200131	-0.012668	0.00193068	5.30029e-11
	Body fat percentage	29846171	rs12441543	15	31689543	A	G	0.287112	0.0114053	0.0017089	2.49977e-11
	Body fat percentage	29846171	rs113941571	15	52268996	T	C	0.078721	0.0209909	0.00297573	1.69981e-12
	Body fat percentage	29846171	rs28742003	15	68127769	T	C	0.205276	-0.021134	0.00191016	1.9002e-28
	Body fat percentage	29846171	rs149380583	15	80993786	C	G	0.128655	-0.0127741	0.00231146	3.29997e-08
	Body fat percentage	29846171	rs6602997	15	84521398	T	C	0.711856	0.0226029	0.00170655	4.79954e-40
	Body fat percentage	29846171	rs4776337	15	67359738	A	G	0.468075	0.00998636	0.00154808	1.09999e-10
	Body fat percentage	29846171	rs11855853	15	78012618	T	C	0.269414	-0.0103933	0.00174766	2.69998e-09
	Body fat percentage	29846171	rs72755233	15	100692953	A	G	0.11145	-0.0163172	0.0024497	2.70023e-11
	Body fat percentage	29846171	rs11852419	15	41456374	T	A	0.261669	0.0106498	0.00175622	1.29999e-09
	Body fat percentage	29846171	rs72803260	16	51806701	G	T	0.084979	-0.0156141	0.0027727	1.79999e-08
	Body fat percentage	29846171	rs56094641	16	53806453	G	A	0.404646	0.041033	0.00157131	2.50035e-150
	Body fat percentage	29846171	rs4500770	16	74658430	T	A	0.362615	-0.00977478	0.00160607	1.2e-09
	Body fat percentage	29846171	rs879620	16	4015729	T	C	0.613285	0.014719	0.00158851	1.9002e-20
	Body fat percentage	29846171	rs6500594	16	4316498	G	T	0.246636	0.0110602	0.00179199	6.69993e-10
	Body fat percentage	29846171	rs2660241	16	4940023	C	T	0.36485	0.0108857	0.00160421	1.20005e-11
	Body fat percentage	29846171	rs2966859	16	85324544	G	A	0.789007	-0.0111483	0.00189749	4.20001e-09
	Body fat percentage	29846171	rs12926311	16	406427	C	G	0.353546	-0.00918915	0.00161862	1.40001e-08
	Body fat percentage	29846171	rs7498665	16	28883241	G	A	0.399562	0.0232064	0.00157608	4.49987e-49
	Body fat percentage	29846171	rs881929	16	31079371	T	G	0.375396	-0.0147342	0.00159151	2.09991e-20
	Body fat percentage	29846171	rs11866219	16	69549749	C	A	0.583787	-0.0158787	0.00158501	1.29987e-23
	Body fat percentage	29846171	rs11343	16	19279464	G	T	0.561331	0.00867343	0.00158474	4.39997e-08
	Body fat percentage	29846171	rs12103006	16	24726237	G	A	0.569085	0.0104802	0.00155885	1.80011e-11
	Body fat percentage	29846171	rs56369689	16	30120308	G	A	0.348594	-0.00952112	0.00165613	8.99995e-09
	Body fat percentage	29846171	rs811054	16	72251132	T	C	0.537276	0.0095458	0.00155694	8.70001e-10
	Body fat percentage	29846171	rs7206608	16	82872628	G	C	0.321575	0.0101676	0.00165236	7.59994e-10
	Body fat percentage	29846171	rs3743861	16	89818340	C	G	0.415256	-0.0103504	0.00156479	3.69999e-11
	Body fat percentage	29846171	rs4790841	17	1835482	T	C	0.154504	-0.0208407	0.00214396	2.49977e-22
	Body fat percentage	29846171	rs78744936	17	7461343	A	G	0.265987	0.0113474	0.00175799	1.09999e-10
	Body fat percentage	29846171	rs7216121	17	21281663	G	A	0.626339	-0.0109061	0.00161091	1.29987e-11
	Body fat percentage	29846171	rs2855818	17	42290015	A	G	0.241541	0.0153102	0.00181772	3.69999e-17
	Body fat percentage	29846171	rs11079849	17	47090785	T	C	0.328562	-0.0130416	0.00164632	2.29985e-15
	Body fat percentage	29846171	rs9892466	17	3969527	A	T	0.333275	0.0100634	0.00163774	8e-10
	Body fat percentage	29846171	rs319775	17	31495076	C	T	0.60881	0.00883995	0.00158047	2.19999e-08
	Body fat percentage	29846171	rs7218014	17	65832016	C	T	0.197302	0.0211077	0.00194282	1.69981e-27
	Body fat percentage	29846171	rs2034946	17	73863589	G	T	0.208834	0.0119487	0.00190099	3.29997e-10
	Body fat percentage	29846171	rs3826408	17	7101292	T	C	0.456883	0.00915425	0.00154807	3.40001e-09
	Body fat percentage	29846171	rs1863115	17	44625928	A	C	0.741492	-0.0113255	0.00185836	1.09999e-09
	Body fat percentage	29846171	rs1038088	17	28074563	G	T	0.519335	0.0125471	0.00154189	4.00037e-16
	Body fat percentage	29846171	rs2008018	17	61954471	A	G	0.322077	0.0110009	0.00164659	2.39994e-11
	Body fat percentage	29846171	rs11150745	17	78757626	G	A	0.317696	-0.0126783	0.00166019	2.19989e-14
	Body fat percentage	29846171	rs10513935	18	1660497	A	G	0.301501	-0.00942576	0.00168416	2.19999e-08
	Body fat percentage	29846171	rs11664106	18	2846812	T	A	0.373948	0.010994	0.00163476	1.80011e-11
	Body fat percentage	29846171	rs1945160	18	22164216	A	G	0.375871	-0.00962166	0.0016001	1.79999e-09
	Body fat percentage	29846171	rs59499656	18	40768309	T	A	0.343189	-0.0137829	0.00163035	2.80027e-17
	Body fat percentage	29846171	rs11664848	18	42575661	G	C	0.659616	0.00965173	0.00163558	3.59998e-09
	Body fat percentage	29846171	rs6567160	18	57829135	C	T	0.232676	0.0254579	0.00182642	3.69999e-44
	Body fat percentage	29846171	rs9955276	18	1839339	T	C	0.144431	0.0127569	0.00220651	7.39997e-09
	Body fat percentage	29846171	rs8096564	18	39910592	T	G	0.298122	0.0107485	0.00169686	2.39999e-10
	Body fat percentage	29846171	rs1787013	18	13072979	C	T	0.450716	0.00961178	0.00155008	5.60003e-10
	Body fat percentage	29846171	rs1893659	18	21080859	A	C	0.460098	-0.0163989	0.00155688	6.09958e-26
	Body fat percentage	29846171	rs72976986	19	4050424	A	G	0.190192	-0.0171142	0.00198547	6.70039e-18
	Body fat percentage	29846171	rs62621197	19	8670147	T	C	0.037191	-0.0249637	0.00423712	3.79997e-09
	Body fat percentage	29846171	rs1469084	19	33868013	G	A	0.545742	0.00878996	0.00154865	1.40001e-08
	Body fat percentage	29846171	rs12459965	19	18452195	T	C	0.267624	-0.0126806	0.00174938	4.19952e-13
	Body fat percentage	29846171	rs8112818	19	18812785	G	A	0.400376	-0.0143589	0.00158003	1e-19
	Body fat percentage	29846171	rs10423928	19	46182304	A	T	0.194436	-0.0232502	0.00194747	7.39946e-33
	Body fat percentage	29846171	rs11666808	19	18383506	C	T	0.625293	-0.0177091	0.00160075	1.9002e-28
	Body fat percentage	29846171	rs33836	19	34008600	T	C	0.464327	-0.0163804	0.00156772	1.50003e-25
	Body fat percentage	29846171	rs9304665	19	47602577	A	T	0.763642	0.0118765	0.00182093	6.89922e-11
	Body fat percentage	29846171	rs12462975	19	30272202	A	G	0.32959	0.0123462	0.00165332	8.19974e-14
	Body fat percentage	29846171	rs6103254	20	41990761	C	T	0.126684	-0.0147849	0.00232906	2.19999e-10
	Body fat percentage	29846171	rs56218501	20	46365636	T	C	0.211814	-0.0128916	0.00188796	8.60003e-12
	Body fat percentage	29846171	rs6021948	20	51100420	A	T	0.32177	-0.0130773	0.0016559	2.80027e-15
	Body fat percentage	29846171	rs6064113	20	53444487	C	T	0.765465	-0.0105166	0.00185641	1.5e-08
	Body fat percentage	29846171	rs843901	20	32904636	G	T	0.936414	0.0194862	0.00316613	7.49998e-10
	Body fat percentage	29846171	rs16996657	20	15816236	C	T	0.127757	0.0140368	0.00231882	1.40001e-09
	Body fat percentage	29846171	rs7020	20	25278600	A	G	0.437471	0.0130676	0.00155587	4.49987e-17
	Body fat percentage	29846171	rs112852122	20	47498117	A	G	0.157829	-0.0164403	0.00215064	2.09991e-14
	Body fat percentage	29846171	rs1056441	20	62370349	C	T	0.675301	0.0120757	0.0016495	2.49977e-13
	Body fat percentage	29846171	rs62218301	21	36741262	G	A	0.166049	-0.0127956	0.00208683	8.70001e-10
	Body fat percentage	29846171	rs394608	21	46581798	C	T	0.537747	0.0123902	0.00155475	1.59993e-15
	Body fat percentage	29846171	rs17193211	21	38885506	T	C	0.066803	-0.0180452	0.00314532	9.59997e-09
	Body fat percentage	29846171	rs1475860	21	18085482	C	G	0.505368	0.00875321	0.00155205	1.7e-08
	Body fat percentage	29846171	rs74618095	21	40683196	C	T	0.157976	0.0132675	0.00213178	4.90004e-10
	Body fat percentage	29846171	rs12628603	22	38119213	A	G	0.617054	-0.00959714	0.00159107	1.6e-09
	Body fat percentage	29846171	rs4820323	22	38599767	G	C	0.580958	-0.0169383	0.00156868	3.50026e-27
	Body fat percentage	29846171	rs11538	22	18220831	G	A	0.171838	0.0121586	0.00204591	2.80001e-09
	Body fat percentage	29846171	rs10854853	22	48874412	T	G	0.456784	0.0104441	0.00155077	1.59993e-11
	Body fat percentage	26833246	rs6755502	2	635721	C	T	0.8315	0.0392	0.0061	1.41198e-10
	Body fat percentage	26833246	rs6738627	2	165544450	A	G	0.37	0.0304	0.0052	5.67898e-09
	Body fat percentage	26833246	rs2943652	2	227108446	T	C	0.6401	-0.0335	0.0047	1.53391e-12
	Body fat percentage	26833246	rs693839	13	80958288	T	C	0.6803	-0.0283	0.0049	6.56206e-09
	Body fat percentage	26833246	rs4788099	16	28855727	G	A	0.3826	0.0269	0.0047	1.21099e-08
	Body fat percentage	26833246	rs1558902	16	53803574	A	T	0.4041	0.051	0.0047	3.79402e-27
	Body fat percentage	26833246	rs9906944	17	47091420	T	C	0.3276	-0.0333	0.006	2.857e-08
	Body fat percentage	26833246	rs6567160	18	57829135	C	T	0.25	0.0341	0.0053	1.333e-10
	Body fat percentage	26833246	rs6857	19	45392254	T	C	0.1609	-0.048	0.0083	6.84195e-09
	VAT	31501611	rs7893571	10	16750129	G	T	0.326	-0.0178548	0.00263178	1.16637e-11
	VAT	31501611	rs10740991	10	22058137	G	C	0.2952	0.025669	0.00275834	1.3279e-20
	VAT	31501611	rs2804477	10	33720175	A	G	0.1302	0.0210715	0.00361382	5.51588e-09
	VAT	31501611	rs35972789	10	75519691	A	C	0.0328	-0.039582	0.00648111	1.01334e-09
	VAT	31501611	rs577525	10	99769388	T	C	0.4414	-0.0176683	0.00249817	1.52195e-12
	VAT	31501611	rs17239176	10	107744042	C	T	0.2356	-0.0166207	0.00299446	2.84906e-08
	VAT	31501611	rs10510025	10	118650996	T	C	0.2604	0.0163985	0.00288773	1.35728e-08
	VAT	31501611	rs2172131	10	133978962	T	C	0.4732	0.0168707	0.00251151	1.85072e-11
	VAT	31501611	rs4929923	11	8639200	T	C	0.3767	-0.0179758	0.00258822	3.7785e-12
	VAT	31501611	rs55769038	11	13331808	G	A	0.4135	-0.0158555	0.00252467	3.38113e-10
	VAT	31501611	rs7942037	11	30430332	C	G	0.3539	-0.0168892	0.00257737	5.64402e-11
	VAT	31501611	rs35060985	11	43693110	A	G	0.3489	0.0233542	0.00267486	2.52427e-18
	VAT	31501611	rs113211479	11	47669861	A	G	0.4225	0.0243952	0.00252038	3.6976e-22
	VAT	31501611	rs10896012	11	65278461	C	T	0.2018	0.0224036	0.00300793	9.46314e-14
	VAT	31501611	rs4073582	11	66050712	A	G	0.3618	-0.0175064	0.00258197	1.19974e-11
	VAT	31501611	rs61903695	11	89922417	G	A	0.2654	0.0168312	0.00283862	3.04082e-09
	VAT	31501611	rs719802	11	113234679	T	C	0.3678	0.0173788	0.00254021	7.83762e-12
	VAT	31501611	rs61910767	11	134515899	T	C	0.162	-0.022872	0.00333471	6.94604e-12
	VAT	31501611	rs55726687	12	991306	A	G	0.1879	0.0226733	0.00303593	8.1235e-14
	VAT	31501611	rs2730806	12	41866904	T	A	0.4443	0.01646	0.00248258	3.35257e-11
	VAT	31501611	rs7132908	12	50263148	A	G	0.3569	0.0255313	0.00254689	1.18969e-23
	VAT	31501611	rs3759094	12	56497903	T	C	0.339	-0.0152126	0.00262753	7.05123e-09
	VAT	31501611	rs11173521	12	60951398	T	G	0.4543	0.0141272	0.00251436	1.92524e-08
	VAT	31501611	rs704061	12	89771903	C	T	0.4423	0.0164519	0.00249031	3.93851e-11
	VAT	31501611	rs59066241	12	97925364	G	T	0.1044	0.021192	0.00387201	4.42153e-08
	VAT	31501611	rs7308188	12	103701537	C	T	0.2813	-0.0187009	0.0028545	5.69994e-11
	VAT	31501611	rs145350287	12	120907309	A	T	0.0298	-0.0423632	0.00631125	1.91543e-11
	VAT	31501611	rs10773302	12	123043145	G	T	0.2624	-0.0172152	0.00279835	7.65584e-10
	VAT	31501611	rs4148866	12	123425575	T	C	0.4155	0.0152784	0.00251724	1.28311e-09
	VAT	31501611	rs78719460	12	133395038	A	G	0.2783	0.0158975	0.00267594	2.83435e-09
	VAT	31501611	rs9512696	13	28012527	A	G	0.3201	-0.0143879	0.00261976	3.97277e-08
	VAT	31501611	rs1928496	13	31012904	C	T	0.2734	-0.0210599	0.00282664	9.29889e-14
	VAT	31501611	rs916289	13	33366248	T	C	0.4761	-0.013815	0.00249955	3.25757e-08
	VAT	31501611	rs7982447	13	54453811	C	T	0.1998	0.0207539	0.00308067	1.61893e-11
	VAT	31501611	rs9569934	13	59257944	T	C	0.1461	-0.018832	0.00320125	4.0359e-09
	VAT	31501611	rs7324067	13	65484906	T	C	0.2207	-0.0165328	0.00290366	1.2426e-08
	VAT	31501611	rs112108364	13	86490590	G	T	0.2773	0.0173461	0.00275973	3.26908e-10
	VAT	31501611	rs55911231	13	96983940	T	C	0.4483	0.0148032	0.00252001	4.24689e-09
	VAT	31501611	rs3803253	13	99117149	A	G	0.2684	-0.0162878	0.00272895	2.39405e-09
	VAT	31501611	rs9522285	13	112230701	A	G	0.4175	0.0187171	0.00251368	9.61406e-14
	VAT	31501611	rs8015400	14	25930988	C	A	0.3479	-0.0199458	0.00265013	5.2184e-14
	VAT	31501611	rs11161044	14	29675957	G	C	0.1988	-0.01731	0.00316497	4.51988e-08
	VAT	31501611	rs35697587	14	47298505	G	A	0.4791	0.0166896	0.00247727	1.61582e-11
	VAT	31501611	rs217669	14	62360075	C	T	0.2475	0.0174862	0.0027831	3.32147e-10
	VAT	31501611	rs7156625	14	79942647	A	G	0.2087	0.0268651	0.00298041	1.98886e-19
	VAT	31501611	rs9989141	14	94006257	C	T	0.3807	-0.0201011	0.00258082	6.77449e-15
	VAT	31501611	rs12435171	14	101155220	G	A	0.3062	0.01625	0.00273917	2.98479e-09
	VAT	31501611	rs76327888	14	103380403	T	G	0.1918	0.0229496	0.00328681	2.90317e-12
	VAT	31501611	rs17589357	15	35927468	C	T	0.1083	-0.0199144	0.00348165	1.06646e-08
	VAT	31501611	rs1559678	15	47738451	C	T	0.3738	0.014852	0.00252783	4.21864e-09
	VAT	31501611	rs3784692	15	67988133	C	T	0.4076	-0.0243854	0.00253098	5.70148e-22
	VAT	31501611	rs2472297	15	75027880	T	C	0.2147	0.0165657	0.00279474	3.07669e-09
	VAT	31501611	rs2667761	15	77883130	C	T	0.3956	-0.0159182	0.00258408	7.27098e-10
	VAT	31501611	rs7165759	15	80988600	A	G	0.2793	-0.0174963	0.00270676	1.02005e-10
	VAT	31501611	rs4842920	15	84539424	T	G	0.2664	-0.0154067	0.00276012	2.37882e-08
	VAT	31501611	rs12101386	15	92571283	T	G	0.2107	-0.0164091	0.00300975	4.98111e-08
	VAT	31501611	rs62024481	15	99238661	T	C	0.161	-0.0176944	0.00309919	1.13402e-08
	VAT	31501611	rs9925945	16	393564	C	A	0.2416	-0.0174959	0.00283786	7.04021e-10
	VAT	31501611	rs13337177	16	2175323	T	G	0.1809	-0.0228238	0.00324515	2.01856e-12
	VAT	31501611	rs879620	16	4015729	C	T	0.3887	-0.0205614	0.00255754	9.01796e-16
	VAT	31501611	rs12103006	16	24726237	A	G	0.4583	-0.0166291	0.00250629	3.24578e-11
	VAT	31501611	rs7498665	16	28883241	G	A	0.329	0.0269138	0.0025282	1.8311e-26
	VAT	31501611	rs4402589	16	29954654	T	G	0.4821	-0.0262727	0.00249461	6.1664e-26
	VAT	31501611	rs56094641	16	53806453	G	A	0.4344	0.0646932	0.00252176	3.81594e-145
	VAT	31501611	rs2962082	16	62816628	A	G	0.4702	-0.0153547	0.00248756	6.71824e-10
	VAT	31501611	rs4239060	17	1844519	A	G	0.1809	-0.0255908	0.00318291	8.9796e-16
	VAT	31501611	rs8074454	17	3981148	C	G	0.3221	0.0174483	0.00263819	3.74739e-11
	VAT	31501611	rs3826408	17	7101292	T	C	0.4612	0.0143359	0.00248473	7.94573e-09
	VAT	31501611	rs2020942	17	28546914	T	C	0.3787	0.0151581	0.00253637	2.2826e-09
	VAT	31501611	rs2285640	17	34951204	G	A	0.4483	0.019966	0.00247694	7.58411e-16
	VAT	31501611	rs684214	17	40696915	T	C	0.2584	0.0179157	0.00275873	8.34866e-11
	VAT	31501611	rs113866544	17	46270606	C	T	0.0885	0.0366275	0.00493862	1.20203e-13
	VAT	31501611	rs17682873	17	52940772	T	C	0.1491	0.019578	0.00353574	3.07379e-08
	VAT	31501611	rs62084234	17	65847060	G	A	0.2147	0.0254674	0.0031253	3.67552e-16
	VAT	31501611	rs11150745	17	78757626	G	A	0.3151	-0.0194267	0.00266495	3.10668e-13
	VAT	31501611	rs1652376	18	21109466	T	G	0.4453	-0.0208768	0.00248293	4.16683e-17
	VAT	31501611	rs1834144	18	40744790	A	C	0.3748	-0.0181176	0.00256778	1.71696e-12
	VAT	31501611	rs117151227	18	58121144	C	T	0.0179	-0.0617497	0.00761145	4.94941e-16
	VAT	31501611	rs4807179	19	1956035	G	A	0.3917	-0.0146089	0.00257772	1.44993e-08
	VAT	31501611	rs4808762	19	18326222	C	T	0.2863	0.0288932	0.00273002	3.55337e-26
	VAT	31501611	rs11880870	19	18830704	G	A	0.499	-0.0184892	0.00247551	8.09029e-14
	VAT	31501611	rs62104473	19	30289779	T	C	0.2893	0.0192451	0.00264591	3.50248e-13
	VAT	31501611	rs8103728	19	33900257	C	G	0.332	-0.0152437	0.00264275	8.01589e-09
	VAT	31501611	rs10423928	19	46182304	A	T	0.2137	-0.0327757	0.00312601	1.01438e-25
	VAT	31501611	rs9304665	19	47602577	T	A	0.2396	-0.0165435	0.00293298	1.69536e-08
	VAT	31501611	rs111610668	1	1548470	G	A	0.3519	-0.0170008	0.00255756	2.98569e-11
	VAT	31501611	rs12409875	1	2424765	A	G	0.4901	-0.0143109	0.00247338	7.21048e-09
	VAT	31501611	rs72663503	1	39969059	T	C	0.2356	0.020887	0.00295812	1.65441e-12
	VAT	31501611	rs114067739	1	46260329	A	C	0.0388	-0.0365852	0.00572509	1.6552e-10
	VAT	31501611	rs1591726	1	49963473	T	C	0.3012	0.0223295	0.00265477	4.06286e-17
	VAT	31501611	rs2481665	1	62594677	C	T	0.4284	-0.0178418	0.00249035	7.81559e-13
	VAT	31501611	rs10789334	1	72647903	A	G	0.2137	-0.0184691	0.00295742	4.23764e-10
	VAT	31501611	rs71658797	1	77967507	A	T	0.0865	0.0347011	0.00378479	4.79242e-20
	VAT	31501611	rs653958	1	96884006	G	A	0.3668	0.0186842	0.0025657	3.28132e-13
	VAT	31501611	rs4399192	1	98376502	G	T	0.2266	0.0177834	0.00295689	1.80759e-09
	VAT	31501611	rs1762509	1	107592959	A	G	0.3211	0.0156997	0.00262434	2.19943e-09
	VAT	31501611	rs7550711	1	110082886	T	C	0.0298	0.0615326	0.00786654	5.19625e-15
	VAT	31501611	rs61537964	1	115585759	G	C	0.1173	-0.0230845	0.00400338	8.10548e-09
	VAT	31501611	rs61813293	1	156019075	T	G	0.1272	0.023662	0.00352576	1.93057e-11
	VAT	31501611	rs539515	1	177889025	C	A	0.1839	0.0379889	0.00305177	1.43181e-35
	VAT	31501611	rs2678204	1	201800511	G	T	0.3052	0.0230585	0.00261484	1.16172e-18
	VAT	31501611	rs4562625	1	209218583	C	G	0.3907	0.0149873	0.00254264	3.7605e-09
	VAT	31501611	rs3787075	20	25186502	G	C	0.3469	0.0177581	0.0026219	1.26145e-11
	VAT	31501611	rs6096886	20	50951298	G	A	0.1819	-0.0283902	0.00315608	2.35358e-19
	VAT	31501611	rs4809221	20	62372706	G	A	0.2793	-0.0146069	0.00263989	3.14513e-08
	VAT	31501611	rs76040172	21	46488959	A	G	0.0467	-0.0450907	0.00550526	2.60187e-16
	VAT	31501611	rs76111507	2	455477	T	C	0.0308	-0.0753794	0.00656793	1.7238e-30
	VAT	31501611	rs13393304	2	637830	A	G	0.174	-0.0444705	0.00327738	6.12213e-42
	VAT	31501611	rs10182458	2	25150641	G	A	0.4652	0.0261408	0.00248112	5.9003e-26
	VAT	31501611	rs11126734	2	27035978	A	C	0.4284	-0.0153609	0.00249955	7.97167e-10
	VAT	31501611	rs58120873	2	47313562	A	G	0.0795	-0.0248189	0.00446251	2.67226e-08
	VAT	31501611	rs10187101	2	50742227	T	C	0.3976	-0.0172208	0.00258476	2.69305e-11
	VAT	31501611	rs11896591	2	57239889	G	A	0.499	0.0137005	0.00248788	3.65257e-08
	VAT	31501611	rs6739755	2	59330227	A	G	0.3777	0.0227141	0.00254124	3.95463e-19
	VAT	31501611	rs12477088	2	67841326	C	T	0.4026	-0.0203478	0.00251645	6.17052e-16
	VAT	31501611	rs13017207	2	100841235	A	G	0.3907	-0.0196434	0.00253456	9.17491e-15
	VAT	31501611	rs264932	2	104288396	A	G	0.4453	0.0139456	0.00253316	3.68702e-08
	VAT	31501611	rs1446585	2	136407479	G	A	0.4612	-0.0168937	0.00296443	1.20639e-08
	VAT	31501611	rs778094	2	147903802	G	A	0.4374	0.0149753	0.00251403	2.5736e-09
	VAT	31501611	rs62183012	2	159607760	C	T	0.2803	-0.0162341	0.00273608	2.96786e-09
	VAT	31501611	rs6433243	2	171605495	T	C	0.3499	0.0161832	0.00259607	4.55508e-10
	VAT	31501611	rs11679338	2	181606895	C	T	0.3499	-0.0172476	0.00261447	4.19552e-11
	VAT	31501611	rs7586854	2	188075837	T	C	0.499	-0.0144898	0.00248609	5.59834e-09
	VAT	31501611	rs4482463	2	205375909	C	A	0.0805	0.0361796	0.00471512	1.67894e-14
	VAT	31501611	rs3791687	2	212258767	T	A	0.2376	0.0191278	0.00297285	1.24169e-10
	VAT	31501611	rs4500930	2	228985505	T	C	0.34	0.0170804	0.00260766	5.75041e-11
	VAT	31501611	rs62190394	2	230624929	T	C	0.3519	0.0219354	0.0026682	2.01723e-16
	VAT	31501611	rs3774063	3	9511736	T	C	0.0875	0.0238169	0.00410638	6.63289e-09
	VAT	31501611	rs7649970	3	12392272	T	C	0.1213	0.0254853	0.00379054	1.77529e-11
	VAT	31501611	rs13062093	3	35667057	G	T	0.3598	0.0197492	0.00256919	1.50691e-14
	VAT	31501611	rs754635	3	42305131	C	G	0.1044	-0.0230164	0.00389007	3.28427e-09
	VAT	31501611	rs62262093	3	49960388	T	C	0.503	-0.0299257	0.00247726	1.34397e-33
	VAT	31501611	rs12632423	3	52041566	A	G	0.1093	-0.022742	0.00406112	2.14434e-08
	VAT	31501611	rs74934567	3	61239698	G	A	0.1551	-0.0219816	0.00341064	1.15581e-10
	VAT	31501611	rs13097150	3	62433911	T	C	0.3688	0.0153514	0.00256065	2.03327e-09
	VAT	31501611	rs4558773	3	82710125	A	G	0.3748	0.0172287	0.00257558	2.24308e-11
	VAT	31501611	rs62261725	3	85898626	G	A	0.3479	-0.021448	0.00264806	5.51846e-16
	VAT	31501611	rs60377014	3	88187052	T	C	0.1541	-0.0203353	0.00346799	4.52624e-09
	VAT	31501611	rs1454687	3	94038085	C	G	0.4523	0.0230071	0.00247552	1.4881e-20
	VAT	31501611	rs1225060	3	131637173	A	G	0.2664	0.0231597	0.00277925	7.87577e-17
	VAT	31501611	rs13075615	3	136505832	T	C	0.167	-0.021721	0.00347255	3.97354e-10
	VAT	31501611	rs11917587	3	141207575	A	G	0.4215	0.0144102	0.00250628	8.94316e-09
	VAT	31501611	rs9843340	3	156317073	C	T	0.1272	-0.0221447	0.00346929	1.73575e-10
	VAT	31501611	rs247975	3	173107443	T	C	0.4702	-0.0143864	0.00248895	7.46471e-09
	VAT	31501611	rs9832402	3	173742542	G	A	0.2435	-0.016956	0.00285839	2.99262e-09
	VAT	31501611	rs55742087	3	185830488	T	C	0.1869	-0.0233181	0.0032077	3.61071e-13
	VAT	31501611	rs362307	4	3241845	T	C	0.0626	0.0286955	0.00478704	2.04215e-09
	VAT	31501611	rs66679256	4	18351898	T	C	0.4473	0.0184989	0.00249737	1.28844e-13
	VAT	31501611	rs34811474	4	25408838	A	G	0.2167	-0.0190888	0.00292701	6.95686e-11
	VAT	31501611	rs73213484	4	28489339	T	A	0.1849	-0.0210925	0.00358778	4.12797e-09
	VAT	31501611	rs10938398	4	45186139	A	G	0.4205	0.0283593	0.00250443	1.00185e-29
	VAT	31501611	rs2102278	4	52818664	G	A	0.2803	0.015695	0.00265689	3.47822e-09
	VAT	31501611	rs7654647	4	80810453	T	A	0.4314	0.0155445	0.0025197	6.864e-10
	VAT	31501611	rs4419475	4	96150044	T	A	0.3757	0.0138691	0.00251974	3.7087e-08
	VAT	31501611	rs1229984	4	100239319	T	C	0.0288	-0.0498192	0.00838642	2.84221e-09
	VAT	31501611	rs13135092	4	103198082	G	A	0.0855	0.0325622	0.00453927	7.31324e-13
	VAT	31501611	rs1724557	4	137094048	C	A	0.4205	0.0155766	0.00252496	6.87085e-10
	VAT	31501611	rs809955	4	140874760	A	G	0.339	-0.0158426	0.00257345	7.45269e-10
	VAT	31501611	rs6536575	4	162091639	T	C	0.4712	-0.0140749	0.00248507	1.48069e-08
	VAT	31501611	rs496072	4	171055797	T	C	0.4155	0.0139204	0.00252074	3.345e-08
	VAT	31501611	rs57241669	4	175246482	G	A	0.0666	-0.0257461	0.00468624	3.9295e-08
	VAT	31501611	rs10057588	5	43160167	G	A	0.3479	-0.0145318	0.00264309	3.84055e-08
	VAT	31501611	rs1503527	5	63020536	T	C	0.5169	0.0165879	0.00247831	2.18291e-11
	VAT	31501611	rs2307111	5	75003678	C	T	0.3956	-0.0260136	0.00253563	1.07597e-24
	VAT	31501611	rs254024	5	103944020	T	G	0.4215	0.015587	0.00249523	4.19242e-10
	VAT	31501611	rs40067	5	107439012	A	G	0.1799	-0.0244571	0.00331417	1.58821e-13
	VAT	31501611	rs2926864	5	153213196	A	G	0.325	0.0174812	0.00262361	2.68206e-11
	VAT	31501611	rs7724430	5	153546427	A	C	0.4414	0.0139268	0.00250337	2.64877e-08
	VAT	31501611	rs245775	5	170532105	A	G	0.2783	-0.0195896	0.00278906	2.16028e-12
	VAT	31501611	rs9358912	6	26211146	T	G	0.2972	-0.0245808	0.00278912	1.21728e-18
	VAT	31501611	rs34431565	6	31782180	T	G	0.0368	-0.0339764	0.00591315	9.14309e-09
	VAT	31501611	rs9277979	6	33294098	T	C	0.1501	0.0230719	0.00322746	8.76511e-13
	VAT	31501611	rs2744973	6	34580221	T	C	0.3201	0.0214084	0.00269605	2.01104e-15
	VAT	31501611	rs9471333	6	40362023	C	T	0.4324	0.0243931	0.00248747	1.05668e-22
	VAT	31501611	rs72892910	6	50816887	T	G	0.173	0.0361555	0.00330421	7.23784e-28
	VAT	31501611	rs2499468	6	51809081	C	A	0.3549	-0.0156286	0.00260487	1.97614e-09
	VAT	31501611	rs62413414	6	80310375	T	C	0.1372	0.0197668	0.00343605	8.77975e-09
	VAT	31501611	rs13192865	6	97929355	A	G	0.2634	-0.0181732	0.00280148	8.75578e-11
	VAT	31501611	rs9320823	6	98429337	T	C	0.4076	-0.0232048	0.00253171	4.92356e-20
	VAT	31501611	rs2253310	6	108888593	C	G	0.4334	-0.0209342	0.00256321	3.15695e-16
	VAT	31501611	rs7773094	6	129440026	C	T	0.2087	-0.0176529	0.00309759	1.20567e-08
	VAT	31501611	rs12200046	6	154315310	T	C	0.1113	0.0217686	0.00374051	5.89628e-09
	VAT	31501611	rs73033486	7	2908277	A	G	0.1034	0.0206648	0.00372779	2.96585e-08
	VAT	31501611	rs2537621	7	5557255	C	G	0.33	0.0146246	0.00257163	1.29357e-08
	VAT	31501611	rs215628	7	32360096	C	T	0.3698	0.0157551	0.00255008	6.48026e-10
	VAT	31501611	rs111363146	7	44801682	C	T	0.1163	0.0198206	0.00359869	3.63521e-08
	VAT	31501611	rs67463976	7	70045443	C	G	0.4135	0.0162572	0.0025084	9.10536e-11
	VAT	31501611	rs7788950	7	71580718	A	G	0.1899	-0.0174855	0.00320739	4.9914e-08
	VAT	31501611	rs62477685	7	75101707	T	A	0.4443	-0.0194958	0.00250877	7.78387e-15
	VAT	31501611	rs62473743	7	76610299	A	G	0.1928	0.019795	0.00341568	6.81821e-09
	VAT	31501611	rs3843540	7	99126640	C	T	0.1551	-0.0255881	0.003487	2.16571e-13
	VAT	31501611	rs9641499	7	112984493	A	C	0.4105	-0.0177675	0.00250059	1.20041e-12
	VAT	31501611	rs13263674	8	14238841	G	A	0.2962	0.0170555	0.00273749	4.65402e-10
	VAT	31501611	rs4872376	8	25759022	C	T	0.5	-0.0137993	0.00248108	2.67011e-08
	VAT	31501611	rs117176448	8	27261138	G	C	0.0845	0.0247857	0.00420212	3.67065e-09
	VAT	31501611	rs11776713	8	30861607	C	T	0.504	-0.0151073	0.00247517	1.03747e-09
	VAT	31501611	rs7845090	8	73449940	G	A	0.3002	0.020056	0.00275265	3.1907e-13
	VAT	31501611	rs2926614	8	76301610	T	C	0.1998	-0.0224053	0.0032324	4.16455e-12
	VAT	31501611	rs7822494	8	87476439	C	T	0.4493	-0.0162368	0.0024861	6.53101e-11
	VAT	31501611	rs2448916	8	95308350	A	C	0.4245	-0.0140483	0.00254977	3.59584e-08
	VAT	31501611	rs1474518	8	116825690	C	T	0.2137	-0.0181173	0.00293399	6.6167e-10
	VAT	31501611	rs10756714	9	15885041	G	A	0.4722	-0.0196814	0.00249851	3.3467e-15
	VAT	31501611	rs7035637	9	16739403	A	G	0.2584	0.0186694	0.00281978	3.57061e-11
	VAT	31501611	rs17770336	9	28414625	T	C	0.3022	0.0247234	0.00264092	7.84928e-21
	VAT	31501611	rs148168215	9	30835804	T	A	0.0199	-0.0532399	0.00941044	1.53562e-08
	VAT	31501611	rs7849553	9	73832360	C	A	0.4284	0.0141332	0.00249211	1.41814e-08
	VAT	31501611	rs12335914	9	92209151	C	G	0.4841	0.0160196	0.00248858	1.21664e-10
	VAT	31501611	rs12001634	9	94186527	A	T	0.339	-0.0161262	0.00262332	7.8842e-10
	VAT	31501611	rs7864091	9	96346188	A	G	0.1869	0.0185992	0.00335337	2.91556e-08
	VAT	31501611	rs7021721	9	111963641	C	G	0.2992	-0.0154367	0.00273887	1.73904e-08
	VAT	31501611	rs2799465	9	126544609	C	T	0.1352	0.0213075	0.00366341	6.01662e-09

## Sheet: Table S4
	Table S4. Definitions for respiratory diseases in UK biobank and FinnGen
	Respiratory diseases	FinnGen					UK Biobank
		Case/control	ICD-8 codes	ICD-9 codes	ICD-10 codes		Case/control	ICD-10 codes
	Acute upper respiratory infections	40,768/335,032	465	465	J06		996/419,535	J06
	Acute bronchitis	16,759/389,307	-	4660	J20		208/420,323	J20
	Pneumonia	63,377/348,804	48099, 48199, 48210, 482, 48399, 4850[2-9], 486	480, 481,4822, 482, 483, 485	J12, J13, J14, J15, J16, J17, J18		12,653/407,878	J18
	Pyothorax	1,201/410,598	510	510	J86		420/420,111	J86
	Asthma	46,684/219,734	493	493	J45, J46		31,030/389,501	J45
	COPD	20,066/338,303	492, 49104	492, 4912	J43, J44		11,536/408,995	J44
	Chronic bronchitis	1,262/338,303	49109	4919	J42		11,764/379,656	J41, J42
	Pulmonary embolism	10,046/401,128	450	415	I26		4,685/415,846	I26
	Pulmonary hypertension	248/289,117	42600	4160A	I27.0		520/411,769	I27.0
	Interstitial lung disease	4,572/407,609	48499, 51701	515, 516	J84, J84.1		1,497/419,034	J84
	Sleep apnea	43,901/366,484	-	3472	G47.3		5,621/413,908	G47.3
	Abbreviations: ICD, International Classification of Diseases

## Sheet: Table S5
	Table S5. F-statistics for instrumental variables in the univariable MR analysis.
	Exposure	PMID	Sample size	R2	F-statistics
	Birthweighta, b	31043758	298142	0.0291508	56.453
	Childhood body mass indexa, b	33045005	39620	0.0219803	58.156
	Adult body mass indexa	30124842	806834	0.0533486	81.2347
	Adult body mass indexb	25673413	322154	0.021151	103.328
	Adult waist-to-hip ratioa	30124842	697734	0.0351694	69.9246
	Adult waist-to-hip ratiob	25673412	212244	0.00778886	57.0255
	Adult body fat percentagea	29846171	454633	0.0265573	31.2018
	Adult body fat percentageb	26833246	65831	0.00486811	35.6308
	Adult visceral adipose tissue volumea, b	31501611	325153	0.0340859	52.5423
	aExposure datasets used in the analysis performed on the outcome data from FinnGen, ILCCO and TRICL.
	bExposure datasets used in the analysis performed on the outcome data from UK Biobank.

## Sheet: Table S6
	Table S6. Multiple testing correction for all causual associations by using false discovery rate (FDR) estimation.
	Respiratory diseases	Birth weight				Childhood BMI				Adult BMI				Adult WHR				Body fat percentage				Visceral adiposity				Whole body fat mass				Whole body fat-free mass
		Original IVW P value	Benjamini-Hochberg adjusted P value	Significant after FDR correction (0.05)?		Original IVW P value	Benjamini-Hochberg adjusted P value	Significant after FDR correction (0.05)?		Original IVW P value	Benjamini-Hochberg adjusted P value	Significant after FDR correction (0.05)?		Original IVW P value	Benjamini-Hochberg adjusted P value	Significant after FDR correction (0.05)?		Original IVW P value	Benjamini-Hochberg adjusted P value	Significant after FDR correction (0.05)?		Original IVW P value	Benjamini-Hochberg adjusted P value	Significant after FDR correction (0.05)?		Original IVW P value	Benjamini-Hochberg adjusted P value	Significant after FDR correction (0.05)?		Original IVW P value	Benjamini-Hochberg adjusted P value	Significant after FDR correction (0.05)?
	Acute upper respiratory infections	0.0146724	0.0440173	Yes		0.366509	0.549764	No		0.00373024	0.00497365	Yes		0.043311	0.0990287	No		0.00289684	0.00434527	Yes		6.57377e-05	8.76503e-05	Yes		0.0260515	0.0390772	Yes		0.109097	0.176313	No
	Acute bronchitis	0.444814	0.740817	No		0.687388	0.916518	No		8.5746e-11	1.71492e-10	Yes		0.00529459	0.0158838	Yes		4.3742e-10	8.7484e-10	Yes		7.73422e-06	1.16013e-05	Yes		3.86125e-05	7.72249e-05	Yes		0.0637592	0.127518	No
	Pneumonia	0.286942	0.68866	No		0.0591057	0.140104	No		6.17072e-15	1.85122e-14	Yes		0.0495144	0.0990287	No		5.64626e-16	1.69388e-15	Yes		6.9411e-16	1.66586e-15	Yes		3.37674e-12	1.01302e-11	Yes		0.0484716	0.127518	No
	Pyothorax	0.772787	0.772787	No		0.998656	0.998656	No		0.536866	0.536866	No		0.55948	0.55948	No		0.0856496	0.0934359	No		0.423554	0.423554	No		0.724964	0.724964	No		0.859015	0.859015	No
	Asthma	0.635619	0.762743	No		7.03697e-08	2.81479e-07	Yes		7.60766e-29	4.5646e-28	Yes		1.91629e-05	7.66517e-05	Yes		1.01871e-19	6.11228e-19	Yes		2.78469e-33	1.11388e-32	Yes		2.23957e-26	2.68748e-25	Yes		1.29515e-06	1.55418e-05	Yes
	COPD	0.732507	0.772787	No		0.000869638	0.00260891	Yes		9.07737e-21	3.63095e-20	Yes		1.68341e-06	1.01004e-05	Yes		3.14427e-19	1.25771e-18	Yes		9.98124e-39	5.98874e-38	Yes		1.26499e-20	5.05996e-20	Yes		7.57445e-05	0.000454467	Yes
	Chronic bronchitis	0.488065	0.740817	No		0.070052	0.140104	No		0.00271981	0.00407971	Yes		0.255958	0.383937	No		0.0823852	0.0934359	No		4.86057e-24	1.45817e-23	Yes		0.0541965	0.0650358	No		0.226791	0.272149	No
	Pulmonary embolism	0.00364469	0.0218681	Yes		4.00589e-08	2.40354e-07	Yes		5.3153e-13	1.27567e-12	Yes		0.400783	0.477844	No		2.16388e-10	5.19331e-10	Yes		5.69128e-11	1.13826e-10	Yes		1.93263e-06	4.63832e-06	Yes		0.0025288	0.0101152	Yes
	Pulmonary hypertension	0.555613	0.740817	No		0.204734	0.350973	No		0.0679589	0.074137	No		0.2908	0.387733	No		0.0246517	0.0328689	Yes		0.0381562	0.0416249	Yes		0.167247	0.182452	No		0.131423	0.176313	No
	Interstitial lung disease	0.525428	0.740817	No		0.945337	0.998656	No		0.00463693	0.00556432	Yes		0.438024	0.477844	No		0.106768	0.106768	No		0.0017793	0.00213516	Yes		0.00447443	0.00767046	Yes		0.0591407	0.127518	No
	Sleep apnea	0.010154	0.0406162	Yes		3.43462e-08	2.40354e-07	Yes		1.19965e-120	1.43957e-119	Yes		4.76751e-18	5.72101e-17	Yes		2.76045e-39	3.31253e-38	Yes		2.96406e-68	3.55687e-67	Yes		9.55681e-22	5.73409e-21	Yes		0.132235	0.176313	No
	Lung cancer	0.00250619	0.0218681	Yes		0.917096	0.998656	No		1.67637e-07	2.87378e-07	Yes		0.142903	0.244977	No		9.551e-07	1.63731e-06	Yes		3.40578e-07	5.83848e-07	Yes		0.0379207	0.050561	No		0.816669	0.859015	No

## Sheet: Table S7
	Table S7. Univariable MR estimates for the causal associations of genetically-predicted birth weight with respiratory diseases
	Respiratory diseases	Data source	Number of SNPs	IVWa			Weighted median			Weighted mode			MR-Egger			MR-PRESSOb				Heterogeneity test				Directional pleiotropy test
				OR (95% CI)	P value		OR (95% CI)	P value		OR (95% CI)	P value		OR (95% CI)	P value		Outliers	OR (95% CI)	P value		Q statistic	Q df	Q.P value		Egger intercept	SE	P value
	Acute upper respiratory infections	UK Biobank	150	0.68 (0.47, 0.99)	0.0432938		0.83 (0.48, 1.47)	0.529896		1.36 (0.39, 4.77)	0.626818		1.66 (0.61, 4.51)	0.321871		NA	NA	NA		113.369	149	0.98668		-0.0218367	0.0116341	0.0624922
	Acute upper respiratory infections	FinnGen	149	0.92 (0.85, 1.00)	0.0387016		0.98 (0.88, 1.08)	0.656124		1.02 (0.84, 1.23)	0.878559		1.11 (0.89, 1.39)	0.363032		2	0.93 (0.92, 0.93)	0.0404429		226.528	148	3.47186e-05		-0.00449388	0.00256822	0.0822384
	Acute upper respiratory infections	Meta-analysis	NA	0.91 (0.84, 0.98)	0.0146724		0.97 (0.88, 1.07)	0.582755		1.02 (0.84, 1.24)	0.821427		1.13 (0.91, 1.40)	0.268447		NA	NA	NA		NA	NA	NA		NA	NA	NA
	Acute bronchitis	UK Biobank	150	1.15 (0.51, 2.58)	0.730833		0.55 (0.17, 1.82)	0.330852		0.27 (0.02, 3.42)	0.315725		0.07 (0.01, 0.63)	0.0184723		NA	NA	NA		139.785	149	0.693712		0.0683739	0.0252993	0.00768438
	Acute bronchitis	FinnGen	149	0.96 (0.86, 1.06)	0.414457		0.95 (0.82, 1.10)	0.525537		0.94 (0.68, 1.28)	0.681724		1.01 (0.75, 1.37)	0.933709		3	0.96 (0.95, 0.97)	0.434565		190.043	148	0.0112344		-0.00138124	0.00352305	0.695583
	Acute bronchitis	Meta-analysis	NA	0.96 (0.86, 1.07)	0.444814		0.95 (0.82, 1.09)	0.453891		0.92 (0.67, 1.25)	0.594819		0.96 (0.71, 1.30)	0.803418		NA	NA	NA		NA	NA	NA		NA	NA	NA
	Pneumonia	UK Biobank	150	0.94 (0.83, 1.05)	0.276503		0.94 (0.79, 1.12)	0.481194		0.85 (0.58, 1.25)	0.421086		0.79 (0.57, 1.08)	0.135049		NA	NA	NA		174.455	149	0.0754722		0.00432722	0.00365819	0.238751
	Pneumonia	FinnGen	149	0.98 (0.93, 1.04)	0.514615		0.96 (0.88, 1.04)	0.349912		0.93 (0.79, 1.11)	0.441211		0.94 (0.80, 1.11)	0.493811		NA	NA	NA		176.744	148	0.0535316		0.00093146	0.0019013	0.62493
	Pneumonia	Meta-analysis	NA	0.97 (0.92, 1.02)	0.286942		0.96 (0.89, 1.03)	0.250837		0.92 (0.79, 1.08)	0.301281		0.91 (0.78, 1.05)	0.191771		NA	NA	NA		NA	NA	NA		NA	NA	NA
	Pyothorax	UK Biobank	150	0.92 (0.52, 1.64)	0.788088		0.61 (0.24, 1.50)	0.280578		0.45 (0.08, 2.55)	0.368211		0.42 (0.09, 1.95)	0.267748		NA	NA	NA		149.99	149	0.461831		0.0195999	0.0179736	0.277273
	Pyothorax	FinnGen	149	1.09 (0.77, 1.54)	0.6191		1.07 (0.62, 1.83)	0.819295		1.09 (0.37, 3.18)	0.876427		1.26 (0.47, 3.35)	0.645917		NA	NA	NA		145.336	148	0.546545		-0.00345889	0.0113093	0.760155
	Pyothorax	Meta-analysis	NA	1.04 (0.78, 1.40)	0.772787		0.92 (0.58, 1.46)	0.721606		0.85 (0.34, 2.12)	0.731743		0.92 (0.40, 2.10)	0.83573		NA	NA	NA		NA	NA	NA		NA	NA	NA
	Asthma	UK Biobank	150	1.03 (0.93, 1.14)	0.566924		1.06 (0.94, 1.20)	0.326431		1.31 (0.87, 1.97)	0.197475		0.94 (0.72, 1.22)	0.640781		2	1.03 (1.02, 1.03)	0.566836		275.861	149	1.26419e-09		0.00226505	0.00309455	0.465357
	Asthma	FinnGen	149	1.00 (0.91, 1.11)	0.930038		0.97 (0.87, 1.08)	0.550548		0.88 (0.68, 1.12)	0.294461		0.85 (0.63, 1.13)	0.26475		4	0.99 (0.99, 1.00)	0.871769		416.153	148	2.50827e-27		0.00415424	0.00338443	0.221613
	Asthma	Meta-analysis	NA	1.02 (0.95, 1.09)	0.635619		1.01 (0.93, 1.09)	0.85543		0.98 (0.79, 1.21)	0.821468		0.90 (0.74, 1.09)	0.272082		NA	NA	NA		NA	NA	NA		NA	NA	NA
	COPD	UK Biobank	150	0.94 (0.82, 1.08)	0.390329		0.97 (0.80, 1.16)	0.730424		1.04 (0.65, 1.66)	0.878078		0.96 (0.66, 1.39)	0.810402		1	0.90 (0.89, 0.91)	0.145374		206.352	149	0.00130876		-0.000359973	0.00433719	0.933966
	COPD	FinnGen	149	1.02 (0.90, 1.17)	0.722005		0.96 (0.83, 1.12)	0.634157		1.06 (0.70, 1.62)	0.780083		0.84 (0.57, 1.23)	0.363619		3	1.01 (1.00, 1.02)	0.82324		326.887	148	1.57097e-15		0.00486325	0.00440009	0.270852
	COPD	Meta-analysis	NA	0.98 (0.89, 1.08)	0.732507		0.97 (0.86, 1.09)	0.557432		1.05 (0.77, 1.44)	0.755754		0.90 (0.69, 1.17)	0.418618		NA	NA	NA		NA	NA	NA		NA	NA	NA
	Chronic bronchitis	UK Biobank	150	0.95 (0.83, 1.09)	0.47605		1.02 (0.85, 1.22)	0.837897		1.08 (0.66, 1.75)	0.763413		0.98 (0.67, 1.43)	0.922743		NA	NA	NA		211.467	149	0.000583964		-0.000782031	0.00436709	0.858125
	Chronic bronchitis	FinnGen	149	0.98 (0.70, 1.38)	0.927347		1.16 (0.68, 1.98)	0.586353		1.37 (0.51, 3.68)	0.533208		1.84 (0.71, 4.81)	0.213211		NA	NA	NA		140.41	148	0.659093		-0.0151353	0.0110601	0.173255
	Chronic bronchitis	Meta-analysis	NA	0.96 (0.84, 1.09)	0.488065		1.03 (0.87, 1.23)	0.711699		1.13 (0.73, 1.75)	0.584837		1.07 (0.75, 1.51)	0.714995		NA	NA	NA		NA	NA	NA		NA	NA	NA
	Pulmonary embolism	UK Biobank	149	1.12 (0.92, 1.36)	0.254841		1.08 (0.82, 1.42)	0.599935		0.89 (0.49, 1.63)	0.717001		0.88 (0.52, 1.50)	0.645844		1	1.15 (1.13, 1.17)	0.157098		189.277	148	0.0123994		0.00585953	0.00615057	0.342316
	Pulmonary embolism	FinnGen	149	1.24 (1.07, 1.44)	0.0052583		1.25 (1.03, 1.52)	0.0240407		1.41 (0.84, 2.37)	0.189972		1.70 (1.10, 2.61)	0.017291		1	1.26 (1.24, 1.27)	0.00312922		231.181	148	1.44841e-05		-0.00756266	0.00495749	0.129282
	Pulmonary embolism	Meta-analysis	NA	1.19 (1.06, 1.35)	0.00364469		1.19 (1.02, 1.40)	0.0314914		1.16 (0.79, 1.72)	0.445698		1.31 (0.94, 1.82)	0.114994		NA	NA	NA		NA	NA	NA		NA	NA	NA
	Pulmonary hypertension	UK Biobank	150	0.92 (0.54, 1.57)	0.760185		1.02 (0.45, 2.29)	0.961913		1.41 (0.22, 9.00)	0.716807		1.44 (0.34, 6.16)	0.620787		NA	NA	NA		163.301	149	0.199985		-0.0110663	0.0168818	0.513155
	Pulmonary hypertension	FinnGen	149	1.78 (0.82, 3.84)	0.142233		1.62 (0.50, 5.27)	0.419799		1.39 (0.12, 15.99)	0.790463		0.16 (0.02, 1.43)	0.103553		NA	NA	NA		154.653	148	0.337357		0.0577126	0.0250593	0.0226793
	Pulmonary hypertension	Meta-analysis	NA	1.14 (0.73, 1.77)	0.555613		1.18 (0.61, 2.31)	0.619718		1.40 (0.32, 6.14)	0.652414		0.74 (0.22, 2.46)	0.618901		NA	NA	NA		NA	NA	NA		NA	NA	NA
	Interstitial lung disease	UK Biobank	150	0.96 (0.71, 1.30)	0.780524		0.86 (0.54, 1.38)	0.53341		0.79 (0.33, 1.92)	0.60323		0.72 (0.32, 1.64)	0.434567		NA	NA	NA		143.669	149	0.607889		0.00702758	0.00959497	0.465069
	Interstitial lung disease	FinnGen	149	0.94 (0.77, 1.15)	0.563997		0.96 (0.72, 1.27)	0.768526		0.96 (0.47, 1.98)	0.917412		0.83 (0.46, 1.48)	0.523553		2	0.97 (0.95, 0.98)	0.732741		191.103	148	0.00978563		0.00312793	0.00668231	0.640413
	Interstitial lung disease	Meta-analysis	NA	0.95 (0.80, 1.12)	0.525428		0.93 (0.73, 1.19)	0.566806		0.89 (0.51, 1.56)	0.682158		0.79 (0.49, 1.27)	0.330236		NA	NA	NA		NA	NA	NA		NA	NA	NA
	Sleep apnea	UK Biobank	150	1.16 (0.97, 1.38)	0.100444		1.09 (0.85, 1.39)	0.498257		1.00 (0.65, 1.52)	0.981614		1.04 (0.65, 1.66)	0.88159		NA	NA	NA		177.853	149	0.0534437		0.0026974	0.00545948	0.621985
	Sleep apnea	FinnGen	149	1.10 (1.00, 1.21)	0.041479		1.08 (0.97, 1.20)	0.16037		1.18 (0.85, 1.63)	0.32312		1.18 (0.91, 1.54)	0.220332		4	1.11 (1.10, 1.11)	0.0231042		339.664	148	4.21463e-17		-0.00169485	0.00304774	0.578988
	Sleep apnea	Meta-analysis	NA	1.11 (1.03, 1.21)	0.010154		1.08 (0.98, 1.19)	0.119407		1.11 (0.86, 1.43)	0.439925		1.14 (0.91, 1.44)	0.251927		NA	NA	NA		NA	NA	NA		NA	NA	NA
	Lung cancer	ILCCO	147	1.15 (0.98, 1.35)	0.0909311		1.13 (0.88, 1.45)	0.334361		1.09 (0.70, 1.70)	0.711172		0.95 (0.60, 1.50)	0.821729		NA	NA	NA		164.457	146	0.140897		0.00461966	0.00524693	0.380072
	Lung cancer	TRICL	151	1.17 (1.03, 1.32)	0.0120831		1.13 (0.97, 1.31)	0.126253		1.06 (0.82, 1.38)	0.665144		0.93 (0.67, 1.31)	0.682261		2	1.17 (1.16, 1.18)	0.00803712		220.741	150	0.000151232		0.00542146	0.00387695	0.164076
	Lung cancer	Meta-analysis	NA	1.16 (1.05, 1.28)	0.00250619		1.13 (0.99, 1.28)	0.0705797		1.07 (0.85, 1.34)	0.574071		0.94 (0.72, 1.23)	0.642562		NA	NA	NA		NA	NA	NA		NA	NA	NA
	aIVW P<0.05 estimates are shown in bold.
	bOutlier-corrected estimates. NA, not available (if no No potential outliers were detected by MR-PRESSO).
	Abbreviations: MR, Mendelian randomization; OR, odd ratio; CI, condifence interval; IVW, inverse variance weighted; MR-PRESSO, Mendelian Randomization Pleiotropy RESidual Sum and Outlier; ILCCO, the International Lung Cancer Consortium; TRICL, Transdisciplinary Research Into Cancer of the Lung.

## Sheet: Table S8
	Table S8. Multivariable MR estimates for the independent effect of birthweight on identified respiratory diseases with adjustment for childhood BMI and adulthood BMIa
	Respiratory diseases	Data source	Adjusted for childhood BMIb			Adjusted for adulthood BMIc
			OR (95% CI)	P value		OR (95% CI)	P value
	Acute upper respiratory infections	UK Biobank	0.59 (0.39, 0.90)	0.0133375		0.67 (0.42, 1.06)	0.0837697
	Acute upper respiratory infections	FinnGen	0.89 (0.82, 0.97)	0.00863667		0.92 (0.84, 1.01)	0.0817915
	Acute upper respiratory infections	Meta-analysis	0.88 (0.81, 0.95)	0.00209668		0.91 (0.83, 1.00)	0.0407664
	Pulmonary embolism	UK Biobank	1.03 (0.82, 1.28)	0.824247		1.07 (0.82, 1.40)	0.596247
	Pulmonary embolism	FinnGen	1.09 (0.92, 1.29)	0.302673		1.24 (1.05, 1.46)	0.0121513
	Pulmonary embolism	Meta-analysis	1.07 (0.93, 1.22)	0.337716		1.19 (1.03, 1.37)	0.0162514
	Sleep apnea	UK Biobank	1.07 (0.87, 1.32)	0.514268		1.05 (0.84, 1.30)	0.681667
	Sleep apnea	FinnGen	1.01 (0.90, 1.14)	0.824234		1.06 (0.96, 1.18)	0.240712
	Sleep apnea	Meta-analysis	1.03 (0.93, 1.14)	0.608757		1.06 (0.97, 1.17)	0.216633
	Lung cancer	ILCCO	1.15 (0.96, 1.38)	0.118092		1.16 (0.94, 1.42)	0.159896
	Lung cancer	TRICL	1.17 (1.02, 1.34)	0.0227106		1.08 (0.92, 1.26)	0.335186
	Lung cancer	Meta-analysis	1.16 (1.04, 1.30)	0.00578834		1.11 (0.98, 1.25)	0.10632
	aEstimates with P<0.05 are shown in bold.
	bConditional F statistic for birth weight was 18.40 and for childhood BMI was 5.40.
	cConditional F statistic for birth weight was 36.69, for adulthood BMI was 27.11 in the analysis performed on the outcome data from UK Biobank; conditional F statistic for birth weight was 10.65 and for adulthood BMI was 62.40 in the analysis performed on the outcome data from FinnGen, ILCCO and TRICL.

## Sheet: Table S9
	Table S9. Univariable MR estimates for the causal associations of genetically predicted childhood BMI with respiratory diseases
	Respiratory diseases	Data source	Number of SNPs	IVWa			Weighted median			Weighted mode			MR-Egger			MR-PRESSOb				Heterogeneity test				Directional pleiotropy test
				OR (95% CI)	P value		OR (95% CI)	P value		OR (95% CI)	P value		OR (95% CI)	P value		Outliers	OR (95% CI)	P value		Q statistic	Q df	Q.P value		Egger intercept	SE	P value
	Acute upper respiratory infections	UK Biobank	15	1.66 (1.10, 2.52)	0.016767		1.68 (0.94, 3.01)	0.0778939		1.97 (0.81, 4.79)	0.158616		1.06 (0.21, 5.51)	0.942908		NA	NA	NA		10.5455	14	0.721314		0.0313415	0.0568646	0.590872
	Acute upper respiratory infections	FinnGen	15	1.02 (0.91, 1.13)	0.752179		0.97 (0.87, 1.09)	0.636633		0.91 (0.79, 1.05)	0.215974		0.94 (0.61, 1.44)	0.776922		1	1.00 (0.97, 1.02)	0.920518		31.2701	14	0.00508033		0.00566803	0.0148755	0.709335
	Acute upper respiratory infections	Meta-analysis	NA	1.05 (0.95, 1.16)	0.366509		0.99 (0.89, 1.11)	0.904749		0.93 (0.80, 1.07)	0.2975		0.95 (0.62, 1.43)	0.793798		NA	NA	NA		NA	NA	NA		NA	NA	NA
	Acute bronchitis	UK Biobank	15	1.08 (0.44, 2.67)	0.871767		0.90 (0.26, 3.15)	0.873454		0.83 (0.09, 8.07)	0.876746		0.89 (0.02, 33.85)	0.953042		NA	NA	NA		13.3951	14	0.495675		0.0130241	0.125583	0.918983
	Acute bronchitis	FinnGen	15	1.03 (0.90, 1.17)	0.701678		1.05 (0.89, 1.23)	0.595755		0.86 (0.62, 1.19)	0.380175		1.08 (0.63, 1.84)	0.782919		NA	NA	NA		21.748	14	0.0839419		-0.00355398	0.018459	0.8503
	Acute bronchitis	Meta-analysis	NA	1.03 (0.90, 1.17)	0.687388		1.04 (0.89, 1.23)	0.613439		0.86 (0.62, 1.19)	0.35788		1.08 (0.63, 1.82)	0.787497		NA	NA	NA		NA	NA	NA		NA	NA	NA
	Pneumonia	UK Biobank	15	1.11 (0.99, 1.26)	0.0818293		1.16 (0.99, 1.36)	0.0682091		1.22 (0.98, 1.53)	0.0977105		1.34 (0.83, 2.16)	0.253239		NA	NA	NA		13.2868	14	0.504075		-0.012911	0.0165539	0.449397
	Pneumonia	FinnGen	15	1.05 (0.96, 1.15)	0.292958		1.04 (0.95, 1.13)	0.421124		1.03 (0.91, 1.17)	0.670178		1.14 (0.79, 1.65)	0.484236		1	1.03 (1.00, 1.05)	0.556062		32.9579	14	0.00292158		-0.00596809	0.0126271	0.644306
	Pneumonia	Meta-analysis	NA	1.07 (1.00, 1.15)	0.0591057		1.06 (0.99, 1.15)	0.113346		1.07 (0.96, 1.20)	0.207372		1.21 (0.91, 1.62)	0.194393		NA	NA	NA		NA	NA	NA		NA	NA	NA
	Pyothorax	UK Biobank	15	1.01 (0.53, 1.93)	0.967977		1.21 (0.49, 2.99)	0.678727		1.45 (0.30, 6.95)	0.651564		8.45 (0.67, 106.72)	0.123041		NA	NA	NA		11.6422	14	0.635012		-0.148559	0.0876783	0.114003
	Pyothorax	FinnGen	15	0.99 (0.57, 1.73)	0.970349		1.27 (0.73, 2.22)	0.403731		1.34 (0.67, 2.68)	0.427425		0.97 (0.10, 9.17)	0.976219		1	1.13 (0.99, 1.29)	0.625019		28.8395	14	0.0109853		0.00170379	0.0778299	0.982867
	Pyothorax	Meta-analysis	NA	1.00 (0.66, 1.52)	0.998656		1.25 (0.78, 2.02)	0.353377		1.35 (0.72, 2.56)	0.350202		2.51 (0.47, 13.52)	0.283768		NA	NA	NA		NA	NA	NA		NA	NA	NA
	Asthma	UK Biobank	15	1.20 (1.05, 1.38)	0.00740333		1.13 (1.00, 1.28)	0.0483818		1.12 (0.93, 1.36)	0.242499		1.23 (0.71, 2.15)	0.476462		2	1.12 (1.09, 1.15)	0.0296108		39.0653	14	0.000356353		-0.00156901	0.019254	0.936293
	Asthma	FinnGen	15	1.24 (1.13, 1.35)	2.74978e-06		1.23 (1.11, 1.36)	6.02484e-05		1.25 (1.07, 1.47)	0.0150117		1.22 (0.85, 1.75)	0.293144		NA	NA	NA		22.7991	14	0.0636176		0.000868195	0.0123589	0.945065
	Asthma	Meta-analysis	NA	1.23 (1.14, 1.32)	7.03697e-08		1.19 (1.10, 1.28)	1.3657e-05		1.20 (1.06, 1.35)	0.00371931		1.22 (0.91, 1.65)	0.187489		NA	NA	NA		NA	NA	NA		NA	NA	NA
	COPD	UK Biobank	15	1.27 (1.07, 1.52)	0.00648095		1.29 (1.06, 1.58)	0.0123865		1.49 (0.93, 2.38)	0.117888		1.47 (0.72, 2.98)	0.308297		NA	NA	NA		24.586	14	0.038881		-0.00992258	0.0245284	0.692397
	COPD	FinnGen	15	1.14 (1.01, 1.29)	0.0303322		1.07 (0.92, 1.24)	0.362455		1.05 (0.80, 1.38)	0.740533		1.24 (0.77, 2.01)	0.39547		NA	NA	NA		19.6281	14	0.142309		-0.0058574	0.0167078	0.73152
	COPD	Meta-analysis	NA	1.18 (1.07, 1.31)	0.000869638		1.14 (1.02, 1.29)	0.027061		1.15 (0.90, 1.45)	0.257868		1.31 (0.88, 1.95)	0.185743		NA	NA	NA		NA	NA	NA		NA	NA	NA
	Chronic bronchitis	UK Biobank	15	1.26 (1.05, 1.49)	0.010446		1.34 (1.10, 1.62)	0.00330865		1.47 (0.98, 2.21)	0.0871249		1.43 (0.70, 2.90)	0.345135		NA	NA	NA		24.7629	14	0.0369819		-0.00891081	0.0245347	0.722299
	Chronic bronchitis	FinnGen	15	0.78 (0.53, 1.15)	0.204153		0.72 (0.42, 1.25)	0.245505		0.69 (0.29, 1.64)	0.416028		0.32 (0.07, 1.40)	0.155058		NA	NA	NA		14.3822	14	0.421639		0.0622975	0.0510943	0.244405
	Chronic bronchitis	Meta-analysis	NA	1.16 (0.99, 1.36)	0.070052		1.25 (1.04, 1.50)	0.0171545		1.28 (0.88, 1.85)	0.192133		1.08 (0.57, 2.04)	0.8184		NA	NA	NA		NA	NA	NA		NA	NA	NA
	Pulmonary embolism	UK Biobank	15	1.58 (1.24, 2.02)	0.000242926		1.31 (1.00, 1.73)	0.0509975		1.25 (0.84, 1.87)	0.284667		2.97 (1.16, 7.60)	0.040555		NA	NA	NA		22.1183	14	0.0762154		-0.0441487	0.0324499	0.196789
	Pulmonary embolism	FinnGen	15	1.36 (1.18, 1.57)	2.54189e-05		1.27 (1.05, 1.54)	0.0144967		1.27 (0.97, 1.68)	0.109003		1.77 (1.01, 3.11)	0.0672878		NA	NA	NA		15.6204	14	0.337103		-0.0184111	0.0194345	0.360742
	Pulmonary embolism	Meta-analysis	NA	1.42 (1.25, 1.60)	4.00589e-08		1.29 (1.10, 1.51)	0.0017927		1.27 (1.01, 1.59)	0.0412988		2.03 (1.25, 3.29)	0.00396364		NA	NA	NA		NA	NA	NA		NA	NA	NA
	Pulmonary hypertension	UK Biobank	15	1.33 (0.66, 2.70)	0.422419		1.20 (0.52, 2.77)	0.665969		1.15 (0.34, 3.92)	0.830231		6.12 (0.39, 96.70)	0.22095		NA	NA	NA		20.9082	14	0.104009		-0.106609	0.095428	0.284145
	Pulmonary hypertension	FinnGen	15	1.68 (0.64, 4.40)	0.293122		1.30 (0.38, 4.45)	0.681225		0.52 (0.05, 4.97)	0.579014		0.03 (0.00, 0.88)	0.0629555		NA	NA	NA		17.9246	14	0.210236		0.278084	0.114969	0.0309759
	Pulmonary hypertension	Meta-analysis	NA	1.45 (0.82, 2.56)	0.204734		1.23 (0.62, 2.46)	0.556681		0.96 (0.33, 2.82)	0.936607		0.72 (0.09, 5.99)	0.757781		NA	NA	NA		NA	NA	NA		NA	NA	NA
	Interstitial lung disease	UK Biobank	15	0.94 (0.67, 1.33)	0.739664		1.05 (0.66, 1.68)	0.835731		1.08 (0.57, 2.07)	0.81226		1.61 (0.41, 6.23)	0.504874		NA	NA	NA		7.56701	14	0.910643		-0.0373106	0.0468711	0.440311
	Interstitial lung disease	FinnGen	15	1.03 (0.84, 1.26)	0.783627		1.15 (0.88, 1.51)	0.312413		1.29 (0.81, 2.06)	0.294196		1.13 (0.51, 2.46)	0.771576		NA	NA	NA		12.8396	14	0.539194		-0.0063203	0.027055	0.818927
	Interstitial lung disease	Meta-analysis	NA	1.01 (0.85, 1.20)	0.945337		1.12 (0.89, 1.42)	0.328351		1.22 (0.84, 1.77)	0.304412		1.23 (0.62, 2.42)	0.548646		NA	NA	NA		NA	NA	NA		NA	NA	NA
	Sleep apnea	UK Biobank	15	1.59 (1.22, 2.08)	0.000694378		1.37 (1.07, 1.76)	0.0124961		1.38 (0.99, 1.92)	0.0795638		2.99 (1.06, 8.44)	0.0592405		1	1.40 (1.33, 1.48)	0.00526724		31.4522	14	0.00478921		-0.0442099	0.0358931	0.239873
	Sleep apnea	FinnGen	15	1.46 (1.23, 1.74)	1.17612e-05		1.26 (1.13, 1.40)	1.31255e-05		1.24 (1.11, 1.40)	0.00229583		1.36 (0.69, 2.69)	0.395185		1	1.33 (1.30, 1.36)	5.23696e-05		85.907	14	2.2374e-12		0.00520745	0.023655	0.82918
	Sleep apnea	Meta-analysis	NA	1.50 (1.30, 1.73)	3.43462e-08		1.27 (1.16, 1.40)	6.22254e-07		1.26 (1.13, 1.40)	3.59399e-05		1.73 (0.97, 3.05)	0.061281		NA	NA	NA		NA	NA	NA		NA	NA	NA
	Lung cancer	ILCCO	14	0.99 (0.82, 1.20)	0.923468		0.98 (0.77, 1.25)	0.869882		1.26 (0.81, 1.99)	0.326477		1.23 (0.59, 2.56)	0.583613		NA	NA	NA		16.3395	13	0.231282		-0.0157748	0.0258524	0.55312
	Lung cancer	TRICL	15	1.00 (0.86, 1.15)	0.953655		1.01 (0.86, 1.18)	0.940111		1.01 (0.75, 1.36)	0.940654		1.05 (0.59, 1.87)	0.869097		1	0.96 (0.93, 1.00)	0.562332		23.5982	14	0.0512061		-0.00376874	0.0199743	0.853258
	Lung cancer	Meta-analysis	NA	0.99 (0.89, 1.11)	0.917096		1.00 (0.87, 1.14)	0.97783		1.08 (0.84, 1.39)	0.532462		1.12 (0.71, 1.76)	0.630788		NA	NA	NA		NA	NA	NA		NA	NA	NA
	aIVW P<0.05 estimates are shown in bold.
	bOutlier-corrected estimates. NA, not available (if no No potential outliers were detected by MR-PRESSO).
	Abbreviations: MR, Mendelian randomization; OR, odd ratio; CI, condifence interval; IVW, inverse variance weighted; MR-PRESSO, Mendelian Randomization Pleiotropy RESidual Sum and Outlier; ILCCO, the International Lung Cancer Consortium; TRICL, Transdisciplinary Research Into Cancer of the Lung.

[truncated: 6 more sheets: Table S10, Table S11, Table S12, Table S13, Table S14, Table S15]
